# Supplementary material for: ﻿A new arboreal species of Vitronura Yosii, 1969 and a new record of Yuukianura Yosii, 1955 (Collembola, Neanuridae) from China, with notes on the feeding behavior of Neanurinae
Source: Zookeys. 2025 Jul 15;1245:207–28. doi: 10.3897/zookeys.1245.150272 (PMC12284588; doi:10.3897/zookeys.1245.150272)
Supplement: XML Treatment for Vitronura cheni [file zookeys.1245.150272-treatment1.xml]

<!DOCTYPE tp:taxon-treatment
  PUBLIC "-//TaxonX//DTD Taxonomic Treatment Publishing DTD v0 20100105//EN" "tax-treatment-NSO.dtd">
<tp:taxon-treatment xmlns:tp="http://www.plazi.org/taxpub"><tp:treatment-meta><kwd-group><label>Taxon classification</label><kwd>
                  <named-content content-type="kingdom">Animalia</named-content>
                </kwd><kwd>
                  <named-content content-type="order">Poduromorpha</named-content>
                </kwd><kwd>
                  <named-content content-type="family">Neanuridae</named-content>
                </kwd></kwd-group><mixed-citation publication-type="journal"><person-group><name><surname>Jiang</surname><given-names>Ji-Gang</given-names></name><name><surname>Yu</surname><given-names>Daoyuan</given-names></name></person-group><article-title>﻿A new arboreal species of <italic><tp:taxon-name><tp:taxon-name-part taxon-name-part-type="genus" reg="Vitronura">Vitronura</tp:taxon-name-part></tp:taxon-name></italic> Yosii, 1969 and a new record of <italic><tp:taxon-name><tp:taxon-name-part taxon-name-part-type="genus" reg="Yuukianura">Yuukianura</tp:taxon-name-part></tp:taxon-name></italic> Yosii, 1955 (<tp:taxon-name><tp:taxon-name-part taxon-name-part-type="order">Collembola</tp:taxon-name-part></tp:taxon-name>, <tp:taxon-name><tp:taxon-name-part taxon-name-part-type="family">Neanuridae</tp:taxon-name-part></tp:taxon-name>) from China, with notes on the feeding behavior of <tp:taxon-name><tp:taxon-name-part taxon-name-part-type="subfamily">Neanurinae</tp:taxon-name-part></tp:taxon-name></article-title><source>Zookeys</source><day>15</day><month>07</month><year>2025</year><volume>1245</volume><fpage>207</fpage><lpage>228</lpage><pub-id pub-id-type="doi">10.3897/zookeys.1245.150272</pub-id></mixed-citation></tp:treatment-meta><tp:nomenclature><label>﻿</label><tp:taxon-name>
                <object-id xmlns:xlink="http://www.w3.org/1999/xlink" content-type="arpha" xlink:type="simple">066D6EC2-2C06-53E5-9E89-97DA6ED85952</object-id>
                <tp:taxon-name-part taxon-name-part-type="genus" reg="Vitronura">Vitronura</tp:taxon-name-part>
                <tp:taxon-name-part taxon-name-part-type="species" reg="cheni">cheni</tp:taxon-name-part>
                <object-id xmlns:xlink="http://www.w3.org/1999/xlink" content-type="zoobank" xlink:type="simple">https://zoobank.org/ACD8D18C-AEE9-4869-940E-B88218FB07DE</object-id>
              </tp:taxon-name><tp:taxon-status xmlns:xlink="http://www.w3.org/1999/xlink" xlink:type="simple">sp. nov.</tp:taxon-status><xref ref-type="fig" rid="F1">Figures 1–2</xref><xref ref-type="fig" rid="F2">, 3, 4</xref><xref ref-type="fig" rid="F3">, 5–8</xref><xref ref-type="fig" rid="F4">, 9</xref><xref ref-type="fig" rid="F5">, 10</xref><xref ref-type="fig" rid="F6">, 11, 12</xref><xref ref-type="fig" rid="F7">, 13</xref><xref ref-type="fig" rid="F8">, 14</xref><xref ref-type="table" rid="T1">, Tables 1</xref><xref ref-type="table" rid="T2">, 2</xref></tp:nomenclature><tp:treatment-sec sec-type="type material" id="SECID0EFEAE"><title>Type material.</title><p><bold><italic>Holotype</italic></bold>: • Male, Mountain Jiuyi National Nature Preserve, Ningyuan County, Yongzhou, Hunan Province, China, coordinates: <named-content xmlns:xlink="http://www.w3.org/1999/xlink" content-type="dwc:verbatimCoordinates" xlink:type="simple"><named-content content-type="geo-json" specific-use="{&#34;type&#34;:&#34;Point&#34;,&#34;coordinates&#34;:[112.018800,25.253800]}" id="NCID0ETEAE" xlink:type="simple">25.2538°N, 112.0188°E</named-content></named-content>, alt. 1445 m, on trunk of pine trees, leg. Ji-Gang Jiang, 2.v.2024 (No. 2024050102). <bold><italic>Paratypes</italic></bold>: • three females and one male, same data as the holotype. Type materials are deposited at the Key Laboratory of Zoology, Hunan University of Arts and Science (HUAS), Changde, Hunan Province, China.</p></tp:treatment-sec><tp:treatment-sec sec-type="etymology" id="SECID0E2EAE"><title>Etymology.</title><p>The name of the species is dedicated to Professor Jian-Xiu Chen, Nanjing University, China, for his outstanding contributions to Chinese <tp:taxon-name><tp:taxon-name-part taxon-name-part-type="order">Collembola</tp:taxon-name-part></tp:taxon-name>.</p></tp:treatment-sec><tp:treatment-sec sec-type="diagnosis" id="SECID0EGFAE"><title>Diagnosis.</title><p>Two eyes per side on head, colorless; cephalic chaeta O present; body tubercles well differentiated; cephalic tubercles <abbrev xmlns:xlink="http://www.w3.org/1999/xlink" xlink:title="dorsolateral" id="ABBRID0EMFAE" xlink:type="simple">Dl</abbrev>, L and <abbrev xmlns:xlink="http://www.w3.org/1999/xlink" xlink:title="subocular" id="ABBRID0EQFAE" xlink:type="simple">So</abbrev> fused; mandible with a basal tooth, a middle tooth and two apical teeth; maxilla with two lamellae, the longer one with one tiny tooth, and the shorter one needle-like; body dorsum macrochaetae usually slightly clavate; labrum truncated; claw without inner tooth; femur and tibiotarsus with a tenant chaeta.</p></tp:treatment-sec><tp:treatment-sec sec-type="description" id="SECID0EUFAE"><title>Description.</title><p>Body length: 1.4–1.7 mm. Color: living specimens red (Fig. <xref ref-type="fig" rid="F1">1</xref>) and whitish in alcohol (Fig. <xref ref-type="fig" rid="F1">2</xref>).</p><fig id="F1" position="float" orientation="portrait"><object-id xmlns:xlink="http://www.w3.org/1999/xlink" content-type="doi" xlink:type="simple">10.3897/zookeys.1245.150272.figures1-2</object-id><object-id xmlns:xlink="http://www.w3.org/1999/xlink" content-type="arpha" xlink:type="simple">87826B63-FF95-57C7-BBD3-DBF44297DEB2</object-id><label>Figures 1, 2.</label><caption><p><italic><tp:taxon-name><tp:taxon-name-part taxon-name-part-type="genus" reg="Vitronura">Vitronura</tp:taxon-name-part><tp:taxon-name-part taxon-name-part-type="species" reg="cheni">cheni</tp:taxon-name-part></tp:taxon-name></italic> sp. nov.: <bold>1.</bold> Live specimen on pine tree; <bold>2.</bold> Preserved specimen in alcohol.</p></caption><graphic xmlns:xlink="http://www.w3.org/1999/xlink" xlink:href="zookeys-1245-207_article-150272__-g001.jpg" position="float" orientation="portrait" xlink:type="simple" id="oo_1374361.jpg"><uri content-type="original_file" xlink:type="simple">https://binary.pensoft.net/fig/1374361</uri></graphic></fig><p><bold><italic>Chaetal morphology</italic>.</bold> Dorsal ordinary chaetae of four types. Long macrochaetae (<abbrev xmlns:xlink="http://www.w3.org/1999/xlink" xlink:title="long macrochaeta" id="ABBRID0EOHAE" xlink:type="simple">Ml</abbrev>) smooth, clavate (Fig. <xref ref-type="fig" rid="F2">3a</xref>). Short macrochaetae (<abbrev xmlns:xlink="http://www.w3.org/1999/xlink" xlink:title="short macrochaeta" id="ABBRID0EWHAE" xlink:type="simple">Mc</abbrev>) shorter than <abbrev xmlns:xlink="http://www.w3.org/1999/xlink" xlink:title="long macrochaeta" id="ABBRID0E1HAE" xlink:type="simple">Ml</abbrev>, clavate or with blunt tip and with variety of lengths (Fig. <xref ref-type="fig" rid="F2">3b, c, d</xref>). Very short macrochaetae (<abbrev xmlns:xlink="http://www.w3.org/1999/xlink" xlink:title="very short macrochaeta" id="ABBRID0ECIAE" xlink:type="simple">Mcc</abbrev>) morphologically similar to but shorter than <abbrev xmlns:xlink="http://www.w3.org/1999/xlink" xlink:title="short macrochaeta" id="ABBRID0EGIAE" xlink:type="simple">Mc</abbrev>, with variety of lengths (Fig. <xref ref-type="fig" rid="F2">3e, f, g</xref>). Mesochaetae (<abbrev xmlns:xlink="http://www.w3.org/1999/xlink" xlink:title="mesochaeta" id="ABBRID0EOIAE" xlink:type="simple">me</abbrev>) smooth, pointed and with variable lengths (Fig. <xref ref-type="fig" rid="F2">3h, i, j, k</xref>). S-chaetae (s) on terga thin, smooth, usually shorter than <abbrev xmlns:xlink="http://www.w3.org/1999/xlink" xlink:title="short macrochaeta" id="ABBRID0EWIAE" xlink:type="simple">Mc</abbrev> and equal to that of medium <abbrev xmlns:xlink="http://www.w3.org/1999/xlink" xlink:title="mesochaeta" id="ABBRID0E1IAE" xlink:type="simple">me</abbrev>, chaetae s on abd. V (Fig. <xref ref-type="fig" rid="F2">3n</xref>) longer than that of <abbrev xmlns:xlink="http://www.w3.org/1999/xlink" xlink:title="abdomen" id="ABBRID0ECJAE" xlink:type="simple">Abd</abbrev>. I–III (Fig. <xref ref-type="fig" rid="F2">3o</xref>). Tenent chaeta on tibiotarsus morphologically similar to but much longer than chaeta s, subequal to the longest <abbrev xmlns:xlink="http://www.w3.org/1999/xlink" xlink:title="short macrochaeta" id="ABBRID0EKJAE" xlink:type="simple">Mc</abbrev> (Fig. <xref ref-type="fig" rid="F2">3l, m</xref>).</p><p><bold><italic>Head</italic>.</bold> Each side with 2 uncolored big eyes, one anterior, but not included in <abbrev xmlns:xlink="http://www.w3.org/1999/xlink" xlink:title="ocular" id="ABBRID0EZJAE" xlink:type="simple">Oc</abbrev> tubercle, the other one on the posterior part of <abbrev xmlns:xlink="http://www.w3.org/1999/xlink" xlink:title="ocular" id="ABBRID0E4JAE" xlink:type="simple">Oc</abbrev> tubercle (Fig. <xref ref-type="fig" rid="F2">4</xref>).</p><fig id="F2" position="float" orientation="portrait"><object-id xmlns:xlink="http://www.w3.org/1999/xlink" content-type="doi" xlink:type="simple">10.3897/zookeys.1245.150272.figures3-4</object-id><object-id xmlns:xlink="http://www.w3.org/1999/xlink" content-type="arpha" xlink:type="simple">271D08BF-6FCA-55BC-A946-06B996061392</object-id><label>Figures 3, 4.</label><caption><p><italic><tp:taxon-name><tp:taxon-name-part taxon-name-part-type="genus" reg="Vitronura">Vitronura</tp:taxon-name-part><tp:taxon-name-part taxon-name-part-type="species" reg="cheni">cheni</tp:taxon-name-part></tp:taxon-name></italic> sp. nov.: <bold>3.</bold> Chaetal types: <abbrev xmlns:xlink="http://www.w3.org/1999/xlink" xlink:title="long macrochaeta" id="ABBRID0EALAE" xlink:type="simple">Ml</abbrev> (<bold>a</bold>), <abbrev xmlns:xlink="http://www.w3.org/1999/xlink" xlink:title="short macrochaeta" id="ABBRID0EGLAE" xlink:type="simple">Mc</abbrev> (<bold>b–d</bold>), <abbrev xmlns:xlink="http://www.w3.org/1999/xlink" xlink:title="very short macrochaeta" id="ABBRID0EMLAE" xlink:type="simple">Mcc</abbrev> (<bold>e–g</bold>), <abbrev xmlns:xlink="http://www.w3.org/1999/xlink" xlink:title="mesochaeta" id="ABBRID0ESLAE" xlink:type="simple">me</abbrev> (<bold>h–k</bold>), tenent chaeta (<bold>l–m</bold>), s (<bold>n</bold>: chaeta s on <abbrev xmlns:xlink="http://www.w3.org/1999/xlink" xlink:title="abdomen" id="ABBRID0E3LAE" xlink:type="simple">Abd</abbrev>. V, <bold>o</bold>: chaeta s on <abbrev xmlns:xlink="http://www.w3.org/1999/xlink" xlink:title="abdomen" id="ABBRID0ECMAE" xlink:type="simple">Abd</abbrev>.I); <bold>4.</bold> Tubercle <abbrev xmlns:xlink="http://www.w3.org/1999/xlink" xlink:title="ocular" id="ABBRID0EIMAE" xlink:type="simple">Oc</abbrev> (right side).</p></caption><graphic xmlns:xlink="http://www.w3.org/1999/xlink" xlink:href="zookeys-1245-207_article-150272__-g002.jpg" position="float" orientation="portrait" xlink:type="simple" id="oo_1374362.jpg"><uri content-type="original_file" xlink:type="simple">https://binary.pensoft.net/fig/1374362</uri></graphic></fig><p>Antenna four-segmented. <abbrev xmlns:xlink="http://www.w3.org/1999/xlink" xlink:title="antenna" id="ABBRID0ETMAE" xlink:type="simple">Ant</abbrev>. I with 7 chaetae. <abbrev xmlns:xlink="http://www.w3.org/1999/xlink" xlink:title="antenna" id="ABBRID0EXMAE" xlink:type="simple">Ant</abbrev>. II with 11 chaetae. <abbrev xmlns:xlink="http://www.w3.org/1999/xlink" xlink:title="antenna" id="ABBRID0E2MAE" xlink:type="simple">Ant</abbrev>. III dorsally fused to <abbrev xmlns:xlink="http://www.w3.org/1999/xlink" xlink:title="antenna" id="ABBRID0E6MAE" xlink:type="simple">Ant</abbrev>. IV. Guard chaeta sgd of <abbrev xmlns:xlink="http://www.w3.org/1999/xlink" xlink:title="antenna" id="ABBRID0EDNAE" xlink:type="simple">Ant</abbrev>. III not migrated distally, at the same level as the two sensory rods. <abbrev xmlns:xlink="http://www.w3.org/1999/xlink" xlink:title="antenna" id="ABBRID0EHNAE" xlink:type="simple">Ant</abbrev>. IV dorsally with eight subequal, slightly thickened and blunt sensilla (S1–8), apically with three bulbs, subapical organite (or) present (Fig. <xref ref-type="fig" rid="F3">5</xref>). Ventral side of <abbrev xmlns:xlink="http://www.w3.org/1999/xlink" xlink:title="antenna" id="ABBRID0EPNAE" xlink:type="simple">Ant</abbrev>. IV with about 14 pointed thickened chaetae (Fig. <xref ref-type="fig" rid="F3">6</xref>). On ventral side of <abbrev xmlns:xlink="http://www.w3.org/1999/xlink" xlink:title="antenna" id="ABBRID0EXNAE" xlink:type="simple">Ant</abbrev>. III, <abbrev xmlns:xlink="http://www.w3.org/1999/xlink" xlink:title="ventrointernal" id="ABBRID0E2NAE" xlink:type="simple">Vi</abbrev>, <abbrev xmlns:xlink="http://www.w3.org/1999/xlink" xlink:title="ventrocentral" id="ABBRID0E6NAE" xlink:type="simple">Vc</abbrev> and <abbrev xmlns:xlink="http://www.w3.org/1999/xlink" xlink:title="ventroexternal" id="ABBRID0EDOAE" xlink:type="simple">Ve</abbrev> with 4, 4, 5 chaetae respectively (Fig. <xref ref-type="fig" rid="F3">6</xref>).</p><p>Mandible consisting of one basal tooth, one middle tooth and two apical teeth (Fig. <xref ref-type="fig" rid="F3">7</xref>). Maxilla consisting of two lamellae, the long lamella apically with a tiny tooth, and the short one with pointed tip (Fig. <xref ref-type="fig" rid="F3">8</xref>). Labrum truncated, labral formula as 0/2, 2. Labium with 11 chaetae and two papillae x.</p><fig id="F3" position="float" orientation="portrait"><object-id xmlns:xlink="http://www.w3.org/1999/xlink" content-type="doi" xlink:type="simple">10.3897/zookeys.1245.150272.figures5-8</object-id><object-id xmlns:xlink="http://www.w3.org/1999/xlink" content-type="arpha" xlink:type="simple">2B697C86-2A11-55A0-A252-D583659A43CD</object-id><label>Figures 5–8.</label><caption><p><italic><tp:taxon-name><tp:taxon-name-part taxon-name-part-type="genus" reg="Vitronura">Vitronura</tp:taxon-name-part><tp:taxon-name-part taxon-name-part-type="species" reg="cheni">cheni</tp:taxon-name-part></tp:taxon-name></italic> sp. nov.: <bold>5.</bold><abbrev xmlns:xlink="http://www.w3.org/1999/xlink" xlink:title="antenna" id="ABBRID0EKPAE" xlink:type="simple">Ant</abbrev>. II–IV (dorsal side); <bold>6.</bold><abbrev xmlns:xlink="http://www.w3.org/1999/xlink" xlink:title="antenna" id="ABBRID0EQPAE" xlink:type="simple">Ant</abbrev>. III–IV (ventral side); <bold>7.</bold> Mandible; <bold>8.</bold> Maxilla.</p></caption><graphic xmlns:xlink="http://www.w3.org/1999/xlink" xlink:href="zookeys-1245-207_article-150272__-g003.jpg" position="float" orientation="portrait" xlink:type="simple" id="oo_1374363.jpg"><uri content-type="original_file" xlink:type="simple">https://binary.pensoft.net/fig/1374363</uri></graphic></fig><p>Cephalic dorsal tubercles and chaetotaxy as in Table <xref ref-type="table" rid="T1">1</xref> and Fig. <xref ref-type="fig" rid="F4">9</xref>. Central area of head with six tubercles: one <abbrev xmlns:xlink="http://www.w3.org/1999/xlink" xlink:title="clypeal" id="ABBRID0EHQAE" xlink:type="simple">Cl</abbrev>, one <abbrev xmlns:xlink="http://www.w3.org/1999/xlink" xlink:title="frontal" id="ABBRID0ELQAE" xlink:type="simple">Fr</abbrev>, two <abbrev xmlns:xlink="http://www.w3.org/1999/xlink" xlink:title="ocular" id="ABBRID0EPQAE" xlink:type="simple">Oc</abbrev> and two <abbrev xmlns:xlink="http://www.w3.org/1999/xlink" xlink:title="anal" id="ABBRID0ETQAE" xlink:type="simple">An</abbrev> independent respectively; chaeta O present on tubercle <abbrev xmlns:xlink="http://www.w3.org/1999/xlink" xlink:title="frontal" id="ABBRID0EXQAE" xlink:type="simple">Fr</abbrev> as a <abbrev xmlns:xlink="http://www.w3.org/1999/xlink" xlink:title="short macrochaeta" id="ABBRID0E2QAE" xlink:type="simple">Mc</abbrev>. Dorso-posterior area with four separate tubercles: two <abbrev xmlns:xlink="http://www.w3.org/1999/xlink" xlink:title="dorsoexternal" id="ABBRID0E6QAE" xlink:type="simple">Di</abbrev> and two <abbrev xmlns:xlink="http://www.w3.org/1999/xlink" xlink:title="dorsoexternal" id="ABBRID0EDRAE" xlink:type="simple">De</abbrev>, chaeta Di2 and De2 as mes on tubercle <abbrev xmlns:xlink="http://www.w3.org/1999/xlink" xlink:title="dorsoexternal" id="ABBRID0EHRAE" xlink:type="simple">De</abbrev>. Tubercles <abbrev xmlns:xlink="http://www.w3.org/1999/xlink" xlink:title="dorsolateral" id="ABBRID0ELRAE" xlink:type="simple">Dl</abbrev>, L and <abbrev xmlns:xlink="http://www.w3.org/1999/xlink" xlink:title="subocular" id="ABBRID0EPRAE" xlink:type="simple">So</abbrev> on dorsal lateral area fused, with 11–12 chaetae.</p><fig id="F4" position="float" orientation="portrait"><object-id xmlns:xlink="http://www.w3.org/1999/xlink" content-type="doi" xlink:type="simple">10.3897/zookeys.1245.150272.figure9</object-id><object-id xmlns:xlink="http://www.w3.org/1999/xlink" content-type="arpha" xlink:type="simple">CA3BB3AF-50C7-5618-B039-785676AA7C68</object-id><label>Figure 9.</label><caption><p><italic><tp:taxon-name><tp:taxon-name-part taxon-name-part-type="genus" reg="Vitronura">Vitronura</tp:taxon-name-part><tp:taxon-name-part taxon-name-part-type="species" reg="cheni">cheni</tp:taxon-name-part></tp:taxon-name></italic> sp. nov.: tubercles and chaetotaxy on dorsal head.</p></caption><graphic xmlns:xlink="http://www.w3.org/1999/xlink" xlink:href="zookeys-1245-207_article-150272__-g004.jpg" position="float" orientation="portrait" xlink:type="simple" id="oo_1374364.jpg"><uri content-type="original_file" xlink:type="simple">https://binary.pensoft.net/fig/1374364</uri></graphic></fig><table-wrap id="T1" position="float" orientation="portrait"><label>Table 1.</label><caption><p>Cephalic tubercles and chaetotaxy of <italic><tp:taxon-name><tp:taxon-name-part taxon-name-part-type="genus" reg="Vitronura">V.</tp:taxon-name-part><tp:taxon-name-part taxon-name-part-type="species" reg="cheni">cheni</tp:taxon-name-part></tp:taxon-name></italic> sp. nov.</p></caption><table id="TID0EPIAG" rules="all"><tbody><tr><th rowspan="1" colspan="1">Tubercle or group of chaetae</th><th rowspan="1" colspan="1">Number and type of chaetae</th><th rowspan="1" colspan="1">Chaetae names</th></tr><tr><td rowspan="2" colspan="1">
                        <abbrev xmlns:xlink="http://www.w3.org/1999/xlink" xlink:title="clypeal" id="ABBRID0ESTAE" xlink:type="simple">Cl</abbrev>
                      </td><td rowspan="1" colspan="1">2 <abbrev xmlns:xlink="http://www.w3.org/1999/xlink" xlink:title="short macrochaeta" id="ABBRID0E1TAE" xlink:type="simple">Mc</abbrev></td><td rowspan="1" colspan="1">F</td></tr><tr><td rowspan="1" colspan="1">2 <abbrev xmlns:xlink="http://www.w3.org/1999/xlink" xlink:title="short macrochaeta" id="ABBRID0EFUAE" xlink:type="simple">Mc</abbrev></td><td rowspan="1" colspan="1">G</td></tr><tr><td rowspan="1" colspan="1">
                        <abbrev xmlns:xlink="http://www.w3.org/1999/xlink" xlink:title="anal" id="ABBRID0EQUAE" xlink:type="simple">An</abbrev>
                      </td><td rowspan="1" colspan="1">1 <abbrev xmlns:xlink="http://www.w3.org/1999/xlink" xlink:title="long macrochaeta" id="ABBRID0EYUAE" xlink:type="simple">Ml</abbrev></td><td rowspan="1" colspan="1">B</td></tr><tr><td rowspan="2" colspan="1">
                        <abbrev xmlns:xlink="http://www.w3.org/1999/xlink" xlink:title="frontal" id="ABBRID0EDVAE" xlink:type="simple">Fr</abbrev>
                      </td><td rowspan="1" colspan="1">3 <abbrev xmlns:xlink="http://www.w3.org/1999/xlink" xlink:title="short macrochaeta" id="ABBRID0ELVAE" xlink:type="simple">Mc</abbrev></td><td rowspan="1" colspan="1">C, D, E</td></tr><tr><td rowspan="1" colspan="1">3 <abbrev xmlns:xlink="http://www.w3.org/1999/xlink" xlink:title="short macrochaeta" id="ABBRID0EWVAE" xlink:type="simple">Mc</abbrev></td><td rowspan="1" colspan="1">2A, O</td></tr><tr><td rowspan="3" colspan="1">
                        <abbrev xmlns:xlink="http://www.w3.org/1999/xlink" xlink:title="ocular" id="ABBRID0EBWAE" xlink:type="simple">Oc</abbrev>
                      </td><td rowspan="1" colspan="1">1 <abbrev xmlns:xlink="http://www.w3.org/1999/xlink" xlink:title="long macrochaeta" id="ABBRID0EJWAE" xlink:type="simple">Ml</abbrev></td><td rowspan="1" colspan="1">Ocm</td></tr><tr><td rowspan="1" colspan="1">1 <abbrev xmlns:xlink="http://www.w3.org/1999/xlink" xlink:title="short macrochaeta" id="ABBRID0EUWAE" xlink:type="simple">Mc</abbrev></td><td rowspan="1" colspan="1">Ocp</td></tr><tr><td rowspan="1" colspan="1">1 mcc</td><td rowspan="1" colspan="1">Oca</td></tr><tr><td rowspan="1" colspan="1">
                        <abbrev xmlns:xlink="http://www.w3.org/1999/xlink" xlink:title="dorsoexternal" id="ABBRID0EGXAE" xlink:type="simple">Di</abbrev>
                      </td><td rowspan="1" colspan="1">1 <abbrev xmlns:xlink="http://www.w3.org/1999/xlink" xlink:title="short macrochaeta" id="ABBRID0EOXAE" xlink:type="simple">Mc</abbrev></td><td rowspan="1" colspan="1">Di1</td></tr><tr><td rowspan="2" colspan="1">
                        <abbrev xmlns:xlink="http://www.w3.org/1999/xlink" xlink:title="dorsoexternal" id="ABBRID0EZXAE" xlink:type="simple">De</abbrev>
                      </td><td rowspan="1" colspan="1">1 <abbrev xmlns:xlink="http://www.w3.org/1999/xlink" xlink:title="long macrochaeta" id="ABBRID0EBYAE" xlink:type="simple">Ml</abbrev></td><td rowspan="1" colspan="1">De1</td></tr><tr><td rowspan="1" colspan="1">2 <abbrev xmlns:xlink="http://www.w3.org/1999/xlink" xlink:title="very short macrochaeta" id="ABBRID0EMYAE" xlink:type="simple">Mcc</abbrev></td><td rowspan="1" colspan="1">Di2, De2</td></tr><tr><td rowspan="1" colspan="1"><abbrev xmlns:xlink="http://www.w3.org/1999/xlink" xlink:title="dorsolateral" id="ABBRID0EXYAE" xlink:type="simple">Dl</abbrev>+L+<abbrev xmlns:xlink="http://www.w3.org/1999/xlink" xlink:title="subocular" id="ABBRID0E2YAE" xlink:type="simple">So</abbrev></td><td rowspan="1" colspan="1">4 <abbrev xmlns:xlink="http://www.w3.org/1999/xlink" xlink:title="long macrochaeta" id="ABBRID0ECZAE" xlink:type="simple">Ml</abbrev>+7–8 <abbrev xmlns:xlink="http://www.w3.org/1999/xlink" xlink:title="short macrochaeta" id="ABBRID0EGZAE" xlink:type="simple">Mc</abbrev> (or <abbrev xmlns:xlink="http://www.w3.org/1999/xlink" xlink:title="mesochaeta" id="ABBRID0EKZAE" xlink:type="simple">me</abbrev>)</td><td rowspan="1" colspan="1">Uncertain</td></tr></tbody></table></table-wrap><p>Ventral chaetotaxy of head. Group <abbrev xmlns:xlink="http://www.w3.org/1999/xlink" xlink:title="ventrointernal" id="ABBRID0ETZAE" xlink:type="simple">Vi</abbrev> with six chaetae, groups <abbrev xmlns:xlink="http://www.w3.org/1999/xlink" xlink:title="ventroexternoanterior" id="ABBRID0EXZAE" xlink:type="simple">Vea</abbrev> with four, <abbrev xmlns:xlink="http://www.w3.org/1999/xlink" xlink:title="ventroexternomedial" id="ABBRID0E2ZAE" xlink:type="simple">Vem</abbrev> with three and <abbrev xmlns:xlink="http://www.w3.org/1999/xlink" xlink:title="ventroexternoposterior" id="ABBRID0E6ZAE" xlink:type="simple">Vep</abbrev> with three chaetae, respectively.</p><p><bold><italic>Thorax</italic></bold> (Fig. <xref ref-type="fig" rid="F5">10</xref> and Table <xref ref-type="table" rid="T2">2</xref>). <abbrev xmlns:xlink="http://www.w3.org/1999/xlink" xlink:title="thorax" id="ABBRID0ES1AE" xlink:type="simple">Th</abbrev>. I with 3+3 tubercles, <abbrev xmlns:xlink="http://www.w3.org/1999/xlink" xlink:title="dorsoexternal" id="ABBRID0EW1AE" xlink:type="simple">Di</abbrev> with 1, <abbrev xmlns:xlink="http://www.w3.org/1999/xlink" xlink:title="dorsoexternal" id="ABBRID0E11AE" xlink:type="simple">De</abbrev> with 2, <abbrev xmlns:xlink="http://www.w3.org/1999/xlink" xlink:title="dorsolateral" id="ABBRID0E51AE" xlink:type="simple">Dl</abbrev> with 1 chaeta. <abbrev xmlns:xlink="http://www.w3.org/1999/xlink" xlink:title="thorax" id="ABBRID0EC2AE" xlink:type="simple">Th</abbrev>. II with 4+4 tubercles. <abbrev xmlns:xlink="http://www.w3.org/1999/xlink" xlink:title="dorsoexternal" id="ABBRID0EG2AE" xlink:type="simple">Di</abbrev> with three chaetae. <abbrev xmlns:xlink="http://www.w3.org/1999/xlink" xlink:title="dorsoexternal" id="ABBRID0EK2AE" xlink:type="simple">De</abbrev> with five (4+s) or four (3+s) chaetae. <abbrev xmlns:xlink="http://www.w3.org/1999/xlink" xlink:title="dorsolateral" id="ABBRID0EO2AE" xlink:type="simple">Dl</abbrev> with five (3+s+<abbrev xmlns:xlink="http://www.w3.org/1999/xlink" xlink:title="s-microchaeta" id="ABBRID0ES2AE" xlink:type="simple">ms</abbrev>) chaetae. Tubercle L with three chaetae. <abbrev xmlns:xlink="http://www.w3.org/1999/xlink" xlink:title="thorax" id="ABBRID0EW2AE" xlink:type="simple">Th</abbrev>. III with 4+4 tubercles, <abbrev xmlns:xlink="http://www.w3.org/1999/xlink" xlink:title="dorsoexternal" id="ABBRID0E12AE" xlink:type="simple">Di</abbrev> with three chaetae, <abbrev xmlns:xlink="http://www.w3.org/1999/xlink" xlink:title="dorsoexternal" id="ABBRID0E52AE" xlink:type="simple">De</abbrev> with five (4+s) chaetae, <abbrev xmlns:xlink="http://www.w3.org/1999/xlink" xlink:title="dorsolateral" id="ABBRID0EC3AE" xlink:type="simple">Dl</abbrev> with four (3+s) chaetae, and L with three chaetae. Chaetotaxy of thorax and legs listed in Table <xref ref-type="table" rid="T2">2</xref>. Unguis without inner or lateral teeth; unguiculus absent. Each Femur and tibiotarsus respectively with a tenent chaeta on all legs (Figures <xref ref-type="fig" rid="F2">3l, m</xref>, <xref ref-type="fig" rid="F6">11</xref>, <xref ref-type="fig" rid="F6">12</xref>).</p><fig id="F5" position="float" orientation="portrait"><object-id xmlns:xlink="http://www.w3.org/1999/xlink" content-type="doi" xlink:type="simple">10.3897/zookeys.1245.150272.figure10</object-id><object-id xmlns:xlink="http://www.w3.org/1999/xlink" content-type="arpha" xlink:type="simple">7F29E807-6B2E-5B8B-B810-BE9564C6F739</object-id><label>Figure 10.</label><caption><p><italic><tp:taxon-name><tp:taxon-name-part taxon-name-part-type="genus" reg="Vitronura">Vitronura</tp:taxon-name-part><tp:taxon-name-part taxon-name-part-type="species" reg="cheni">cheni</tp:taxon-name-part></tp:taxon-name></italic> sp. nov.: tubercles and chaetotaxy on dorsal thorax.</p></caption><graphic xmlns:xlink="http://www.w3.org/1999/xlink" xlink:href="zookeys-1245-207_article-150272__-g005.jpg" position="float" orientation="portrait" xlink:type="simple" id="oo_1374365.jpg"><uri content-type="original_file" xlink:type="simple">https://binary.pensoft.net/fig/1374365</uri></graphic></fig><fig id="F6" position="float" orientation="portrait"><object-id xmlns:xlink="http://www.w3.org/1999/xlink" content-type="doi" xlink:type="simple">10.3897/zookeys.1245.150272.figures11-12</object-id><object-id xmlns:xlink="http://www.w3.org/1999/xlink" content-type="arpha" xlink:type="simple">663844D3-57C7-5C8C-811F-48699A76D494</object-id><label>Figures 11, 12.</label><caption><p><italic><tp:taxon-name><tp:taxon-name-part taxon-name-part-type="genus" reg="Vitronura">Vitronura</tp:taxon-name-part><tp:taxon-name-part taxon-name-part-type="species" reg="cheni">cheni</tp:taxon-name-part></tp:taxon-name></italic> sp. nov.: <bold>11.</bold> Fore leg; <bold>12.</bold> Hind leg.</p></caption><graphic xmlns:xlink="http://www.w3.org/1999/xlink" xlink:href="zookeys-1245-207_article-150272__-g006.jpg" position="float" orientation="portrait" xlink:type="simple" id="oo_1374366.jpg"><uri content-type="original_file" xlink:type="simple">https://binary.pensoft.net/fig/1374366</uri></graphic></fig><table-wrap id="T2" position="float" orientation="portrait"><label>Table 2.</label><caption><p>Postcephalic dorsal tubercles and chaetotaxy of <italic><tp:taxon-name><tp:taxon-name-part taxon-name-part-type="genus" reg="Vitronura">V.</tp:taxon-name-part><tp:taxon-name-part taxon-name-part-type="species" reg="cheni">cheni</tp:taxon-name-part></tp:taxon-name></italic> sp. nov.</p></caption><table id="TID0E6OAG" rules="all"><tbody><tr><th rowspan="1" colspan="5">Terga</th><th rowspan="1" colspan="5">Legs</th></tr><tr><th rowspan="1" colspan="1"/><th rowspan="1" colspan="1">
                        <abbrev xmlns:xlink="http://www.w3.org/1999/xlink" xlink:title="dorsoexternal" id="ABBRID0ER6AE" xlink:type="simple">Di</abbrev>
                      </th><th rowspan="1" colspan="1">
                        <abbrev xmlns:xlink="http://www.w3.org/1999/xlink" xlink:title="dorsoexternal" id="ABBRID0EZ6AE" xlink:type="simple">De</abbrev>
                      </th><th rowspan="1" colspan="1">
                        <abbrev xmlns:xlink="http://www.w3.org/1999/xlink" xlink:title="dorsolateral" id="ABBRID0ECAAG" xlink:type="simple">Dl</abbrev>
                      </th><th rowspan="1" colspan="1">L</th><th rowspan="1" colspan="1">
                        <abbrev xmlns:xlink="http://www.w3.org/1999/xlink" xlink:title="subcoxa 2" id="ABBRID0ENAAG" xlink:type="simple">Scx2</abbrev>
                      </th><th rowspan="1" colspan="1">
                        <abbrev xmlns:xlink="http://www.w3.org/1999/xlink" xlink:title="coxa" id="ABBRID0EVAAG" xlink:type="simple">Cx</abbrev>
                      </th><th rowspan="1" colspan="1">
                        <abbrev xmlns:xlink="http://www.w3.org/1999/xlink" xlink:title="trochanter" id="ABBRID0E4AAG" xlink:type="simple">Tr</abbrev>
                      </th><th rowspan="1" colspan="1">
                        <abbrev xmlns:xlink="http://www.w3.org/1999/xlink" xlink:title="femur" id="ABBRID0EFBAG" xlink:type="simple">Fe</abbrev>
                      </th><th rowspan="1" colspan="1">T</th></tr><tr><td rowspan="1" colspan="1"><abbrev xmlns:xlink="http://www.w3.org/1999/xlink" xlink:title="thorax" id="ABBRID0ERBAG" xlink:type="simple">Th</abbrev>. I</td><td rowspan="1" colspan="1">
                        <abbrev xmlns:xlink="http://www.w3.org/1999/xlink" xlink:title="short macrochaeta" id="ABBRID0EZBAG" xlink:type="simple">Mc</abbrev>
                      </td><td rowspan="1" colspan="1"><abbrev xmlns:xlink="http://www.w3.org/1999/xlink" xlink:title="short macrochaeta" id="ABBRID0EBCAG" xlink:type="simple">Mc</abbrev>+<abbrev xmlns:xlink="http://www.w3.org/1999/xlink" xlink:title="very short macrochaeta" id="ABBRID0EFCAG" xlink:type="simple">Mcc</abbrev></td><td rowspan="1" colspan="1">
                        <abbrev xmlns:xlink="http://www.w3.org/1999/xlink" xlink:title="long macrochaeta" id="ABBRID0EMCAG" xlink:type="simple">Ml</abbrev>
                      </td><td rowspan="1" colspan="1">–</td><td rowspan="1" colspan="1">0</td><td rowspan="1" colspan="1">3</td><td rowspan="1" colspan="1">6</td><td rowspan="1" colspan="1">11</td><td rowspan="1" colspan="1">19</td></tr><tr><td rowspan="1" colspan="1"><abbrev xmlns:xlink="http://www.w3.org/1999/xlink" xlink:title="thorax" id="ABBRID0EHDAG" xlink:type="simple">Th</abbrev>. II</td><td rowspan="1" colspan="1"><abbrev xmlns:xlink="http://www.w3.org/1999/xlink" xlink:title="long macrochaeta" id="ABBRID0EPDAG" xlink:type="simple">Ml</abbrev>+<abbrev xmlns:xlink="http://www.w3.org/1999/xlink" xlink:title="short macrochaeta" id="ABBRID0ETDAG" xlink:type="simple">Mc</abbrev>+<abbrev xmlns:xlink="http://www.w3.org/1999/xlink" xlink:title="very short macrochaeta" id="ABBRID0EXDAG" xlink:type="simple">Mcc</abbrev> (or <abbrev xmlns:xlink="http://www.w3.org/1999/xlink" xlink:title="mesochaeta" id="ABBRID0E2DAG" xlink:type="simple">me</abbrev></td><td rowspan="1" colspan="1"><abbrev xmlns:xlink="http://www.w3.org/1999/xlink" xlink:title="long macrochaeta" id="ABBRID0ECEAG" xlink:type="simple">Ml</abbrev>+3Mc+ +s</td><td rowspan="1" colspan="1"><abbrev xmlns:xlink="http://www.w3.org/1999/xlink" xlink:title="long macrochaeta" id="ABBRID0EKEAG" xlink:type="simple">Ml</abbrev>+<abbrev xmlns:xlink="http://www.w3.org/1999/xlink" xlink:title="short macrochaeta" id="ABBRID0EOEAG" xlink:type="simple">Mc</abbrev>+ <abbrev xmlns:xlink="http://www.w3.org/1999/xlink" xlink:title="very short macrochaeta" id="ABBRID0ESEAG" xlink:type="simple">Mcc</abbrev>+s+<abbrev xmlns:xlink="http://www.w3.org/1999/xlink" xlink:title="s-microchaeta" id="ABBRID0EWEAG" xlink:type="simple">ms</abbrev></td><td rowspan="1" colspan="1"><abbrev xmlns:xlink="http://www.w3.org/1999/xlink" xlink:title="long macrochaeta" id="ABBRID0E4EAG" xlink:type="simple">Ml</abbrev>+2Mcc</td><td rowspan="1" colspan="1">2</td><td rowspan="1" colspan="1">7</td><td rowspan="1" colspan="1">6</td><td rowspan="1" colspan="1">8</td><td rowspan="1" colspan="1">19</td></tr><tr><td rowspan="1" colspan="1"><abbrev xmlns:xlink="http://www.w3.org/1999/xlink" xlink:title="thorax" id="ABBRID0EVFAG" xlink:type="simple">Th</abbrev>. III</td><td rowspan="1" colspan="1"><abbrev xmlns:xlink="http://www.w3.org/1999/xlink" xlink:title="long macrochaeta" id="ABBRID0E4FAG" xlink:type="simple">Ml</abbrev>+<abbrev xmlns:xlink="http://www.w3.org/1999/xlink" xlink:title="short macrochaeta" id="ABBRID0EBGAG" xlink:type="simple">Mc</abbrev>+ <abbrev xmlns:xlink="http://www.w3.org/1999/xlink" xlink:title="very short macrochaeta" id="ABBRID0EFGAG" xlink:type="simple">Mcc</abbrev> (or <abbrev xmlns:xlink="http://www.w3.org/1999/xlink" xlink:title="mesochaeta" id="ABBRID0EJGAG" xlink:type="simple">me</abbrev></td><td rowspan="1" colspan="1"><abbrev xmlns:xlink="http://www.w3.org/1999/xlink" xlink:title="long macrochaeta" id="ABBRID0EQGAG" xlink:type="simple">Ml</abbrev>+3Mc+ +s</td><td rowspan="1" colspan="1"><abbrev xmlns:xlink="http://www.w3.org/1999/xlink" xlink:title="long macrochaeta" id="ABBRID0EYGAG" xlink:type="simple">Ml</abbrev>+<abbrev xmlns:xlink="http://www.w3.org/1999/xlink" xlink:title="short macrochaeta" id="ABBRID0E3GAG" xlink:type="simple">Mc</abbrev>+ <abbrev xmlns:xlink="http://www.w3.org/1999/xlink" xlink:title="very short macrochaeta" id="ABBRID0EAHAG" xlink:type="simple">Mcc</abbrev> +s</td><td rowspan="1" colspan="1"><abbrev xmlns:xlink="http://www.w3.org/1999/xlink" xlink:title="long macrochaeta" id="ABBRID0EIHAG" xlink:type="simple">Ml</abbrev>+2Mcc</td><td rowspan="1" colspan="1">2</td><td rowspan="1" colspan="1">8</td><td rowspan="1" colspan="1">6</td><td rowspan="1" colspan="1">8</td><td rowspan="1" colspan="1">18</td></tr><tr><td rowspan="1" colspan="5">Terga</td><td rowspan="1" colspan="5">Sterna</td></tr><tr><td rowspan="1" colspan="1"><abbrev xmlns:xlink="http://www.w3.org/1999/xlink" xlink:title="abdomen" id="ABBRID0EHIAG" xlink:type="simple">Abd</abbrev>. I</td><td rowspan="1" colspan="1"><abbrev xmlns:xlink="http://www.w3.org/1999/xlink" xlink:title="long macrochaeta" id="ABBRID0EPIAG" xlink:type="simple">Ml</abbrev>+<abbrev xmlns:xlink="http://www.w3.org/1999/xlink" xlink:title="short macrochaeta" id="ABBRID0ETIAG" xlink:type="simple">Mc</abbrev></td><td rowspan="1" colspan="1"><abbrev xmlns:xlink="http://www.w3.org/1999/xlink" xlink:title="long macrochaeta" id="ABBRID0E1IAG" xlink:type="simple">Ml</abbrev>+ 2Mcc+s</td><td rowspan="1" colspan="1"><abbrev xmlns:xlink="http://www.w3.org/1999/xlink" xlink:title="long macrochaeta" id="ABBRID0ECJAG" xlink:type="simple">Ml</abbrev>+<abbrev xmlns:xlink="http://www.w3.org/1999/xlink" xlink:title="very short macrochaeta" id="ABBRID0EGJAG" xlink:type="simple">Mcc</abbrev></td><td rowspan="1" colspan="1"><abbrev xmlns:xlink="http://www.w3.org/1999/xlink" xlink:title="long macrochaeta" id="ABBRID0ENJAG" xlink:type="simple">Ml</abbrev>+2Mcc</td><td rowspan="1" colspan="5"><abbrev xmlns:xlink="http://www.w3.org/1999/xlink" xlink:title="ventral tube" id="ABBRID0EVJAG" xlink:type="simple">VT</abbrev>: 4</td></tr><tr><td rowspan="1" colspan="1"><abbrev xmlns:xlink="http://www.w3.org/1999/xlink" xlink:title="abdomen" id="ABBRID0E5JAG" xlink:type="simple">Abd</abbrev>. II</td><td rowspan="1" colspan="1"><abbrev xmlns:xlink="http://www.w3.org/1999/xlink" xlink:title="long macrochaeta" id="ABBRID0EGKAG" xlink:type="simple">Ml</abbrev>+ <abbrev xmlns:xlink="http://www.w3.org/1999/xlink" xlink:title="short macrochaeta" id="ABBRID0EKKAG" xlink:type="simple">Mc</abbrev></td><td rowspan="1" colspan="1"><abbrev xmlns:xlink="http://www.w3.org/1999/xlink" xlink:title="long macrochaeta" id="ABBRID0ERKAG" xlink:type="simple">Ml</abbrev>+<break/> 2Mcc+s</td><td rowspan="1" colspan="1"><abbrev xmlns:xlink="http://www.w3.org/1999/xlink" xlink:title="long macrochaeta" id="ABBRID0E2KAG" xlink:type="simple">Ml</abbrev>+<abbrev xmlns:xlink="http://www.w3.org/1999/xlink" xlink:title="very short macrochaeta" id="ABBRID0E6KAG" xlink:type="simple">Mcc</abbrev></td><td rowspan="1" colspan="1"><abbrev xmlns:xlink="http://www.w3.org/1999/xlink" xlink:title="long macrochaeta" id="ABBRID0EGLAG" xlink:type="simple">Ml</abbrev>+2Mcc</td><td rowspan="1" colspan="5"><abbrev xmlns:xlink="http://www.w3.org/1999/xlink" xlink:title="ventrointernal" id="ABBRID0EOLAG" xlink:type="simple">Vi</abbrev>: 1, <abbrev xmlns:xlink="http://www.w3.org/1999/xlink" xlink:title="ventroexternal" id="ABBRID0ESLAG" xlink:type="simple">Ve</abbrev>: 4, Ve1: 0</td></tr><tr><td rowspan="1" colspan="1"><abbrev xmlns:xlink="http://www.w3.org/1999/xlink" xlink:title="abdomen" id="ABBRID0E2LAG" xlink:type="simple">Abd</abbrev>. III</td><td rowspan="1" colspan="1"><abbrev xmlns:xlink="http://www.w3.org/1999/xlink" xlink:title="long macrochaeta" id="ABBRID0EDMAG" xlink:type="simple">Ml</abbrev>+ <abbrev xmlns:xlink="http://www.w3.org/1999/xlink" xlink:title="short macrochaeta" id="ABBRID0EHMAG" xlink:type="simple">Mc</abbrev></td><td rowspan="1" colspan="1"><abbrev xmlns:xlink="http://www.w3.org/1999/xlink" xlink:title="long macrochaeta" id="ABBRID0EOMAG" xlink:type="simple">Ml</abbrev>+ 2Mcc+s</td><td rowspan="1" colspan="1"><abbrev xmlns:xlink="http://www.w3.org/1999/xlink" xlink:title="long macrochaeta" id="ABBRID0EWMAG" xlink:type="simple">Ml</abbrev>+<abbrev xmlns:xlink="http://www.w3.org/1999/xlink" xlink:title="very short macrochaeta" id="ABBRID0E1MAG" xlink:type="simple">Mcc</abbrev></td><td rowspan="1" colspan="1"><abbrev xmlns:xlink="http://www.w3.org/1999/xlink" xlink:title="long macrochaeta" id="ABBRID0EBNAG" xlink:type="simple">Ml</abbrev>+2Mcc</td><td rowspan="1" colspan="5"><abbrev xmlns:xlink="http://www.w3.org/1999/xlink" xlink:title="furcal" id="ABBRID0EJNAG" xlink:type="simple">Fu</abbrev>: 4, <abbrev xmlns:xlink="http://www.w3.org/1999/xlink" xlink:title="ventroexternal" id="ABBRID0ENNAG" xlink:type="simple">Ve</abbrev>: 4</td></tr><tr><td rowspan="1" colspan="1"><abbrev xmlns:xlink="http://www.w3.org/1999/xlink" xlink:title="abdomen" id="ABBRID0EWNAG" xlink:type="simple">Abd</abbrev>. IV</td><td rowspan="1" colspan="1"><abbrev xmlns:xlink="http://www.w3.org/1999/xlink" xlink:title="long macrochaeta" id="ABBRID0E5NAG" xlink:type="simple">Ml</abbrev>+ <abbrev xmlns:xlink="http://www.w3.org/1999/xlink" xlink:title="very short macrochaeta" id="ABBRID0ECOAG" xlink:type="simple">Mcc</abbrev></td><td rowspan="1" colspan="1"><abbrev xmlns:xlink="http://www.w3.org/1999/xlink" xlink:title="long macrochaeta" id="ABBRID0EJOAG" xlink:type="simple">Ml</abbrev>+<abbrev xmlns:xlink="http://www.w3.org/1999/xlink" xlink:title="very short macrochaeta" id="ABBRID0ENOAG" xlink:type="simple">Mcc</abbrev>+s</td><td rowspan="1" colspan="1"><abbrev xmlns:xlink="http://www.w3.org/1999/xlink" xlink:title="long macrochaeta" id="ABBRID0EVOAG" xlink:type="simple">Ml</abbrev>+<abbrev xmlns:xlink="http://www.w3.org/1999/xlink" xlink:title="short macrochaeta" id="ABBRID0EZOAG" xlink:type="simple">Mc</abbrev> +<abbrev xmlns:xlink="http://www.w3.org/1999/xlink" xlink:title="very short macrochaeta" id="ABBRID0E4OAG" xlink:type="simple">Mcc</abbrev></td><td rowspan="1" colspan="1"><abbrev xmlns:xlink="http://www.w3.org/1999/xlink" xlink:title="long macrochaeta" id="ABBRID0EEPAG" xlink:type="simple">Ml</abbrev>+2Mc +3me</td><td rowspan="1" colspan="5"><abbrev xmlns:xlink="http://www.w3.org/1999/xlink" xlink:title="ventroexternointernales" id="ABBRID0EMPAG" xlink:type="simple">Vei</abbrev>: 2, <abbrev xmlns:xlink="http://www.w3.org/1999/xlink" xlink:title="ventroexternocentrales" id="ABBRID0EQPAG" xlink:type="simple">Vec</abbrev>: 3, <abbrev xmlns:xlink="http://www.w3.org/1999/xlink" xlink:title="ventroexternolaterales" id="ABBRID0EUPAG" xlink:type="simple">Vel</abbrev>: 4, <abbrev xmlns:xlink="http://www.w3.org/1999/xlink" xlink:title="ventrolateral" id="ABBRID0EYPAG" xlink:type="simple">Vl</abbrev>: 5</td></tr><tr><td rowspan="1" colspan="1"><abbrev xmlns:xlink="http://www.w3.org/1999/xlink" xlink:title="abdomen" id="ABBRID0EBQAG" xlink:type="simple">Abd</abbrev>. V</td><td rowspan="1" colspan="1"><abbrev xmlns:xlink="http://www.w3.org/1999/xlink" xlink:title="long macrochaeta" id="ABBRID0EJQAG" xlink:type="simple">Ml</abbrev>+2Mcc</td><td rowspan="1" colspan="2">s+2Ml+<abbrev xmlns:xlink="http://www.w3.org/1999/xlink" xlink:title="short macrochaeta" id="ABBRID0ERQAG" xlink:type="simple">Mc</abbrev>+<abbrev xmlns:xlink="http://www.w3.org/1999/xlink" xlink:title="very short macrochaeta" id="ABBRID0EVQAG" xlink:type="simple">Mcc</abbrev></td><td rowspan="1" colspan="1">4me</td><td rowspan="1" colspan="5"><abbrev xmlns:xlink="http://www.w3.org/1999/xlink" xlink:title="antegenital" id="ABBRID0E6QAG" xlink:type="simple">Ag</abbrev>: 3, <abbrev xmlns:xlink="http://www.w3.org/1999/xlink" xlink:title="ventrolateral" id="ABBRID0EDRAG" xlink:type="simple">Vl</abbrev>: 0</td></tr><tr><td rowspan="1" colspan="1"><abbrev xmlns:xlink="http://www.w3.org/1999/xlink" xlink:title="abdomen" id="ABBRID0EMRAG" xlink:type="simple">Abd</abbrev>. VI</td><td rowspan="1" colspan="4">4Ml+3me</td><td rowspan="1" colspan="5"><abbrev xmlns:xlink="http://www.w3.org/1999/xlink" xlink:title="ventroexternal" id="ABBRID0EXRAG" xlink:type="simple">Ve</abbrev>: 13, <abbrev xmlns:xlink="http://www.w3.org/1999/xlink" xlink:title="anal" id="ABBRID0E2RAG" xlink:type="simple">An</abbrev>: 3 mi</td></tr></tbody></table></table-wrap><p><bold><italic>Abdomen</italic></bold> (Figs <xref ref-type="fig" rid="F7">13</xref>, <xref ref-type="fig" rid="F8">14</xref> and Table <xref ref-type="table" rid="T2">2</xref>). <abbrev xmlns:xlink="http://www.w3.org/1999/xlink" xlink:title="abdomen" id="ABBRID0ESSAG" xlink:type="simple">Abd</abbrev>. I–III with 4+4 tubercles each, <abbrev xmlns:xlink="http://www.w3.org/1999/xlink" xlink:title="dorsoexternal" id="ABBRID0EWSAG" xlink:type="simple">Di</abbrev> with two, <abbrev xmlns:xlink="http://www.w3.org/1999/xlink" xlink:title="dorsoexternal" id="ABBRID0E1SAG" xlink:type="simple">De</abbrev> with four (3+s), <abbrev xmlns:xlink="http://www.w3.org/1999/xlink" xlink:title="dorsolateral" id="ABBRID0E5SAG" xlink:type="simple">Dl</abbrev> with two and L with 3 chaetae, respectively. <abbrev xmlns:xlink="http://www.w3.org/1999/xlink" xlink:title="abdomen" id="ABBRID0ECTAG" xlink:type="simple">Abd</abbrev>. IV with 4+4 tubercles, <abbrev xmlns:xlink="http://www.w3.org/1999/xlink" xlink:title="dorsoexternal" id="ABBRID0EGTAG" xlink:type="simple">Di</abbrev> with two, <abbrev xmlns:xlink="http://www.w3.org/1999/xlink" xlink:title="dorsoexternal" id="ABBRID0EKTAG" xlink:type="simple">De</abbrev> with three (2+s), <abbrev xmlns:xlink="http://www.w3.org/1999/xlink" xlink:title="dorsolateral" id="ABBRID0EOTAG" xlink:type="simple">Dl</abbrev> with three and L with 6 chaetae, respectively. <abbrev xmlns:xlink="http://www.w3.org/1999/xlink" xlink:title="abdomen" id="ABBRID0ESTAG" xlink:type="simple">Abd</abbrev>. V dorsally with 2+2 tubercles, two <abbrev xmlns:xlink="http://www.w3.org/1999/xlink" xlink:title="dorsoexternal" id="ABBRID0EWTAG" xlink:type="simple">Di</abbrev> separated, each with three chaetae, tubercle <abbrev xmlns:xlink="http://www.w3.org/1999/xlink" xlink:title="dorsoexternal" id="ABBRID0E1TAG" xlink:type="simple">De</abbrev> with only one chaeta s, and fused to tubercle <abbrev xmlns:xlink="http://www.w3.org/1999/xlink" xlink:title="dorsolateral" id="ABBRID0E5TAG" xlink:type="simple">Dl</abbrev>, <abbrev xmlns:xlink="http://www.w3.org/1999/xlink" xlink:title="dorsolateral" id="ABBRID0ECUAG" xlink:type="simple">Dl</abbrev> with four chaetae. <abbrev xmlns:xlink="http://www.w3.org/1999/xlink" xlink:title="abdomen" id="ABBRID0EGUAG" xlink:type="simple">Abd</abbrev>. VI with 1+1 tubercles, and seven chaetae on each tubercle. <abbrev xmlns:xlink="http://www.w3.org/1999/xlink" xlink:title="ventral tube" id="ABBRID0EKUAG" xlink:type="simple">VT</abbrev> with 4+4 chaetae (Fig. <xref ref-type="fig" rid="F8">14</xref>). Furcular remnant with 4 chaetae (Fig. <xref ref-type="fig" rid="F8">14</xref>).</p><fig id="F7" position="float" orientation="portrait"><object-id xmlns:xlink="http://www.w3.org/1999/xlink" content-type="doi" xlink:type="simple">10.3897/zookeys.1245.150272.figure13</object-id><object-id xmlns:xlink="http://www.w3.org/1999/xlink" content-type="arpha" xlink:type="simple">B05356B6-666C-54B7-9D49-36147965A582</object-id><label>Figure 13.</label><caption><p><italic><tp:taxon-name><tp:taxon-name-part taxon-name-part-type="genus" reg="Vitronura">Vitronura</tp:taxon-name-part><tp:taxon-name-part taxon-name-part-type="species" reg="cheni">cheni</tp:taxon-name-part></tp:taxon-name></italic> sp. nov.: tubercles and chaetotaxy on dorsal side of <abbrev xmlns:xlink="http://www.w3.org/1999/xlink" xlink:title="abdomen" id="ABBRID0EJVAG" xlink:type="simple">Abd</abbrev>. III –VI.</p></caption><graphic xmlns:xlink="http://www.w3.org/1999/xlink" xlink:href="zookeys-1245-207_article-150272__-g007.jpg" position="float" orientation="portrait" xlink:type="simple" id="oo_1374367.jpg"><uri content-type="original_file" xlink:type="simple">https://binary.pensoft.net/fig/1374367</uri></graphic></fig><fig id="F8" position="float" orientation="portrait"><object-id xmlns:xlink="http://www.w3.org/1999/xlink" content-type="doi" xlink:type="simple">10.3897/zookeys.1245.150272.figure14</object-id><object-id xmlns:xlink="http://www.w3.org/1999/xlink" content-type="arpha" xlink:type="simple">A7452E94-60FC-5323-9CF5-B37D0F847EF6</object-id><label>Figure 14.</label><caption><p><italic><tp:taxon-name><tp:taxon-name-part taxon-name-part-type="genus" reg="Vitronura">Vitronura</tp:taxon-name-part><tp:taxon-name-part taxon-name-part-type="species" reg="cheni">cheni</tp:taxon-name-part></tp:taxon-name></italic> sp. nov.: ventral side of <abbrev xmlns:xlink="http://www.w3.org/1999/xlink" xlink:title="abdomen" id="ABBRID0EFWAG" xlink:type="simple">Abd</abbrev>. I–VI.</p></caption><graphic xmlns:xlink="http://www.w3.org/1999/xlink" xlink:href="zookeys-1245-207_article-150272__-g008.jpg" position="float" orientation="portrait" xlink:type="simple" id="oo_1374368.jpg"><uri content-type="original_file" xlink:type="simple">https://binary.pensoft.net/fig/1374368</uri></graphic></fig></tp:treatment-sec><tp:treatment-sec sec-type="ecology" id="SECID0EOWAG"><title>Ecology.</title><p>The new species was found on the trunk of pine trees.</p></tp:treatment-sec><tp:treatment-sec sec-type="remarks" id="SECID0ETWAG"><title>Remarks on taxonomy.</title><p>Morphologically, <italic><tp:taxon-name><tp:taxon-name-part taxon-name-part-type="genus" reg="Vitronura">Vitronura</tp:taxon-name-part><tp:taxon-name-part taxon-name-part-type="species" reg="cheni">cheni</tp:taxon-name-part></tp:taxon-name></italic> sp. nov. strongly resembles <italic><tp:taxon-name><tp:taxon-name-part taxon-name-part-type="genus" reg="Vitronura">V.</tp:taxon-name-part><tp:taxon-name-part taxon-name-part-type="species" reg="tianmua">tianmua</tp:taxon-name-part></tp:taxon-name></italic> Jiang &amp; Xia, 2018 from Zhejiang Province, China, in the presence of 3 chaetae on cephalic tubercle <abbrev xmlns:xlink="http://www.w3.org/1999/xlink" xlink:title="ocular" id="ABBRID0EPXAG" xlink:type="simple">Oc</abbrev>, the presence of 3 chaetae on cephalic tubercle <abbrev xmlns:xlink="http://www.w3.org/1999/xlink" xlink:title="dorsoexternal" id="ABBRID0ETXAG" xlink:type="simple">De</abbrev>, the presence of 4 teeth on the mandible, no inner tooth on the claw and no ogival labium. However, the new species can be distinguished from the latter by the following features: shape of body chaetae smooth and clavate in the new species versus blunt and serrate in the latter; the presence of chaeta O on cephalic tubercle <abbrev xmlns:xlink="http://www.w3.org/1999/xlink" xlink:title="frontal" id="ABBRID0EXXAG" xlink:type="simple">Fr</abbrev> or not (chaeta O present in the new species versus chaeta O absent in the latter).</p><p>The new species is close to <italic><tp:taxon-name><tp:taxon-name-part taxon-name-part-type="genus" reg="Vitronura">V.</tp:taxon-name-part><tp:taxon-name-part taxon-name-part-type="species" reg="macgillivrayi">macgillivrayi</tp:taxon-name-part></tp:taxon-name></italic> (Denis, 1933) from Costa Rica in the following characters: 4 teeth on mandible, smooth body chaetae, tubercle <abbrev xmlns:xlink="http://www.w3.org/1999/xlink" xlink:title="frontal" id="ABBRID0EIYAG" xlink:type="simple">Fr</abbrev> with chaeta O, 3 chaetae on tubercle <abbrev xmlns:xlink="http://www.w3.org/1999/xlink" xlink:title="ocular" id="ABBRID0EMYAG" xlink:type="simple">Oc</abbrev>, and no inner tooth on claw. However, <italic><tp:taxon-name><tp:taxon-name-part taxon-name-part-type="genus" reg="Vitronura">Vitronura</tp:taxon-name-part><tp:taxon-name-part taxon-name-part-type="species" reg="cheni">cheni</tp:taxon-name-part></tp:taxon-name></italic> sp. nov. can be differentiated from <italic><tp:taxon-name><tp:taxon-name-part taxon-name-part-type="genus" reg="Vitronura">V.</tp:taxon-name-part><tp:taxon-name-part taxon-name-part-type="species" reg="macgillivrayi">macgillivrayi</tp:taxon-name-part></tp:taxon-name></italic> by the cephalic tubercle <abbrev xmlns:xlink="http://www.w3.org/1999/xlink" xlink:title="dorsoexternal" id="ABBRID0EGZAG" xlink:type="simple">Di</abbrev> separate instead of the cephalic tubercle <abbrev xmlns:xlink="http://www.w3.org/1999/xlink" xlink:title="dorsoexternal" id="ABBRID0EKZAG" xlink:type="simple">Di</abbrev> fused in the latter.</p><p><italic><tp:taxon-name><tp:taxon-name-part taxon-name-part-type="genus" reg="Vitronura">Vitronura</tp:taxon-name-part><tp:taxon-name-part taxon-name-part-type="species" reg="cheni">cheni</tp:taxon-name-part></tp:taxon-name></italic> sp. nov. is similar to <italic><tp:taxon-name><tp:taxon-name-part taxon-name-part-type="genus" reg="Vitronura">Vitronura</tp:taxon-name-part><tp:taxon-name-part taxon-name-part-type="species" reg="paraacuta">paraacuta</tp:taxon-name-part></tp:taxon-name></italic> Wang, Wang &amp; Jiang, 2016 from Hunan Province, China by sharing the following characters: 4 teeth on mandible, body macrochaetae smooth and clavate, tubercle <abbrev xmlns:xlink="http://www.w3.org/1999/xlink" xlink:title="frontal" id="ABBRID0EG1AG" xlink:type="simple">Fr</abbrev> with 3 chaetae, tubercle <abbrev xmlns:xlink="http://www.w3.org/1999/xlink" xlink:title="ocular" id="ABBRID0EK1AG" xlink:type="simple">Oc</abbrev> with 3 chaetae, tubercle <abbrev xmlns:xlink="http://www.w3.org/1999/xlink" xlink:title="dorsoexternal" id="ABBRID0EO1AG" xlink:type="simple">De</abbrev> + <abbrev xmlns:xlink="http://www.w3.org/1999/xlink" xlink:title="dorsolateral" id="ABBRID0ES1AG" xlink:type="simple">Dl</abbrev> with 5 (s+4) chaetae. However, <italic><tp:taxon-name><tp:taxon-name-part taxon-name-part-type="genus" reg="Vitronura">Vitronura</tp:taxon-name-part><tp:taxon-name-part taxon-name-part-type="species" reg="cheni">cheni</tp:taxon-name-part></tp:taxon-name></italic> sp. nov. can be separated from <italic><tp:taxon-name><tp:taxon-name-part taxon-name-part-type="genus" reg="Vitronura">Vitronura</tp:taxon-name-part><tp:taxon-name-part taxon-name-part-type="species" reg="paraacuta">paraacuta</tp:taxon-name-part></tp:taxon-name></italic> by having a truncate labrum, no inner tooth on the claw versus having an ogival labrum and an inner tooth on the claw in the latter. The following combination of characters of the new species can differentiate it from all known <italic><tp:taxon-name><tp:taxon-name-part taxon-name-part-type="genus" reg="Vitronura">Vitronura</tp:taxon-name-part></tp:taxon-name></italic> species: big eyes on the head, an outstanding tenant chaeta on the tibiotarsus, 4 teeth on the mandible, and no inner tooth on the claw.</p></tp:treatment-sec><tp:treatment-sec sec-type="remarks" id="SECID0ET2AG"><title>Remarks on ecology.</title><p>Up to now, 25 valid species of the genus <italic><tp:taxon-name><tp:taxon-name-part taxon-name-part-type="genus" reg="Vitronura">Vitronura</tp:taxon-name-part></tp:taxon-name></italic> Yosii, 1969 have been reported worldwide (<xref ref-type="bibr" rid="B12">Jiang et al. 2025</xref>), living in soil or under decayed leaves on the ground. By contrast, during our survey at 23 different locations in the ranges of Mt. Jiuyi, <italic><tp:taxon-name><tp:taxon-name-part taxon-name-part-type="genus" reg="Vitronura">Vitronura</tp:taxon-name-part><tp:taxon-name-part taxon-name-part-type="species" reg="cheni">cheni</tp:taxon-name-part></tp:taxon-name></italic> sp. nov. was collected exclusively from the trunks of pine trees, but was absent from all ground litter and soil samples, indicating that this species may have different environmental and resource preferences from other <italic><tp:taxon-name><tp:taxon-name-part taxon-name-part-type="genus" reg="Vitronura">Vitronura</tp:taxon-name-part></tp:taxon-name></italic> species. Potential morphological adaptations for aboreal life include the large eyes and tenent chaetae on the femur and tibiotarsus, which may facilitate its locomotion between tree barks.</p></tp:treatment-sec><ref-list><ref id="B12"><mixed-citation xmlns:xlink="http://www.w3.org/1999/xlink" xlink:type="simple"><person-group><name name-style="western"><surname>Jiang</surname><given-names>JG</given-names></name><name name-style="western"><surname>Wang</surname><given-names>Y</given-names></name><name name-style="western"><surname>Zhu</surname><given-names>PT</given-names></name></person-group> (<year>2025</year>) <article-title>New species of <tp:taxon-name><tp:taxon-name-part taxon-name-part-type="family">Neanuridae</tp:taxon-name-part></tp:taxon-name> (<tp:taxon-name><tp:taxon-name-part taxon-name-part-type="order">Collembola</tp:taxon-name-part></tp:taxon-name>) from Wuyunjie National Nature Reserve, China.</article-title><source>Zootaxa</source><volume>5575</volume>(<issue>1</issue>): <fpage>111</fpage>–<lpage>130</lpage>. <ext-link xlink:href="10.11646/zootaxa.5575.1.4" ext-link-type="doi" xlink:type="simple">https://doi.org/10.11646/zootaxa.5575.1.4</ext-link></mixed-citation></ref></ref-list></tp:taxon-treatment>
