# Supplementary material for: ﻿A new arboreal species of Vitronura Yosii, 1969 and a new record of Yuukianura Yosii, 1955 (Collembola, Neanuridae) from China, with notes on the feeding behavior of Neanurinae
Source: Zookeys. 2025 Jul 15;1245:207–28. doi: 10.3897/zookeys.1245.150272 (PMC12284588; doi:10.3897/zookeys.1245.150272)
Supplement: XML Treatment for Yuukianura szeptyckii [file zookeys.1245.150272-treatment2.xml]

<!DOCTYPE tp:taxon-treatment
  PUBLIC "-//TaxonX//DTD Taxonomic Treatment Publishing DTD v0 20100105//EN" "tax-treatment-NSO.dtd">
<tp:taxon-treatment xmlns:tp="http://www.plazi.org/taxpub"><tp:treatment-meta><kwd-group><label>Taxon classification</label><kwd>
                  <named-content content-type="kingdom">Animalia</named-content>
                </kwd><kwd>
                  <named-content content-type="order">Poduromorpha</named-content>
                </kwd><kwd>
                  <named-content content-type="family">Neanuridae</named-content>
                </kwd></kwd-group><mixed-citation publication-type="journal"><person-group><name><surname>Jiang</surname><given-names>Ji-Gang</given-names></name><name><surname>Yu</surname><given-names>Daoyuan</given-names></name></person-group><article-title>﻿A new arboreal species of <italic><tp:taxon-name><tp:taxon-name-part taxon-name-part-type="genus" reg="Vitronura">Vitronura</tp:taxon-name-part></tp:taxon-name></italic> Yosii, 1969 and a new record of <italic><tp:taxon-name><tp:taxon-name-part taxon-name-part-type="genus" reg="Yuukianura">Yuukianura</tp:taxon-name-part></tp:taxon-name></italic> Yosii, 1955 (<tp:taxon-name><tp:taxon-name-part taxon-name-part-type="order">Collembola</tp:taxon-name-part></tp:taxon-name>, <tp:taxon-name><tp:taxon-name-part taxon-name-part-type="family">Neanuridae</tp:taxon-name-part></tp:taxon-name>) from China, with notes on the feeding behavior of <tp:taxon-name><tp:taxon-name-part taxon-name-part-type="subfamily">Neanurinae</tp:taxon-name-part></tp:taxon-name></article-title><source>Zookeys</source><day>15</day><month>07</month><year>2025</year><volume>1245</volume><fpage>207</fpage><lpage>228</lpage><pub-id pub-id-type="doi">10.3897/zookeys.1245.150272</pub-id></mixed-citation></tp:treatment-meta><tp:nomenclature><label>﻿</label><tp:taxon-name>
                <object-id xmlns:xlink="http://www.w3.org/1999/xlink" content-type="arpha" xlink:type="simple">C88B9812-830E-5C91-8E9A-ADFA491A7937</object-id>
                <tp:taxon-name-part taxon-name-part-type="genus" reg="Yuukianura">Yuukianura</tp:taxon-name-part>
                <tp:taxon-name-part taxon-name-part-type="species" reg="szeptyckii">szeptyckii</tp:taxon-name-part>
              </tp:taxon-name><tp:taxon-authority>Deharveng &amp; Weiner, 1984</tp:taxon-authority><xref ref-type="fig" rid="F9">Figs 15</xref><xref ref-type="fig" rid="F10">, 16</xref><xref ref-type="fig" rid="F11">, 17</xref><xref ref-type="fig" rid="F12">, 18</xref><xref ref-type="table" rid="T3">, Tables 3</xref><xref ref-type="table" rid="T4">, 4</xref></tp:nomenclature><tp:treatment-sec sec-type="material" id="SECID0ED6AG"><title>Material.</title><p>• One male and two females, Pipa Lake, Nanjing, Jiangsu Province, China, coordinates: <named-content xmlns:xlink="http://www.w3.org/1999/xlink" content-type="dwc:verbatimCoordinates" xlink:type="simple"><named-content content-type="geo-json" specific-use="{&#34;type&#34;:&#34;Point&#34;,&#34;coordinates&#34;:[118.819000,32.055900]}" id="NCID0EM6AG" xlink:type="simple">32.0559°N, 118.8190°E</named-content></named-content>, alt. ca 25 m, on bank of the lake, under a pile of aquatic grasses removed from the lake, leg. Daoyuan Yu.15.iv.2018. Materials are housed in the Key Laboratory of Zoology, Hunan University of Arts and Science (HUAS), Changde, Hunan Province, China.</p></tp:treatment-sec><tp:treatment-sec sec-type="description" id="SECID0ER6AG"><title>Brief redescription.</title><p>Body length1.4–2.1 mm. Color. Reddish-orange while living (Fig. <xref ref-type="fig" rid="F9">15</xref>) and white in alcohol.</p><p><bold><italic>Chaetal morphology</italic>.</bold> Dorsal ordinary chaetae of four types. Long macrochaetae (<abbrev xmlns:xlink="http://www.w3.org/1999/xlink" xlink:title="long macrochaeta" id="ABBRID0ELABG" xlink:type="simple">Ml</abbrev>) pointed or blunt, and serrated. Short macrochaetae (<abbrev xmlns:xlink="http://www.w3.org/1999/xlink" xlink:title="short macrochaeta" id="ABBRID0EPABG" xlink:type="simple">Mc</abbrev>) shorter than <abbrev xmlns:xlink="http://www.w3.org/1999/xlink" xlink:title="long macrochaeta" id="ABBRID0ETABG" xlink:type="simple">Ml</abbrev>, almost smooth. Short macrochaetae (<abbrev xmlns:xlink="http://www.w3.org/1999/xlink" xlink:title="very short macrochaeta" id="ABBRID0EXABG" xlink:type="simple">Mcc</abbrev>) morphologically similar to and shorter than <abbrev xmlns:xlink="http://www.w3.org/1999/xlink" xlink:title="short macrochaeta" id="ABBRID0E2ABG" xlink:type="simple">Mc</abbrev>. Mesochaetae (<abbrev xmlns:xlink="http://www.w3.org/1999/xlink" xlink:title="mesochaeta" id="ABBRID0E6ABG" xlink:type="simple">me</abbrev>) on body smooth or serrated, pointed and various lengths. Chaetae-s on terga thin, smooth, usually shorter than <abbrev xmlns:xlink="http://www.w3.org/1999/xlink" xlink:title="short macrochaeta" id="ABBRID0EDBBG" xlink:type="simple">Mc</abbrev>, and longer than <abbrev xmlns:xlink="http://www.w3.org/1999/xlink" xlink:title="very short macrochaeta" id="ABBRID0EHBBG" xlink:type="simple">Mcc</abbrev>.</p><p><bold><italic>Head</italic>.</bold> Eyes 3+3, uncolored, two eyes anterior to tubercle <abbrev xmlns:xlink="http://www.w3.org/1999/xlink" xlink:title="ocular" id="ABBRID0ESBBG" xlink:type="simple">Oc</abbrev>, arrange one in front and one behind, the third one on posterior part of tubercle <abbrev xmlns:xlink="http://www.w3.org/1999/xlink" xlink:title="ocular" id="ABBRID0EWBBG" xlink:type="simple">Oc</abbrev> (Fig. <xref ref-type="fig" rid="F10">16</xref>).</p><p>Buccal cone relatively short, labrum truncated, labral formula 0/2, 2.</p><p>Cephalic dorsal tubercles and chaetotaxy as in Fig. <xref ref-type="fig" rid="F10">16</xref> and Table <xref ref-type="table" rid="T3">3</xref>. Tubercles <abbrev xmlns:xlink="http://www.w3.org/1999/xlink" xlink:title="ocular" id="ABBRID0EJCBG" xlink:type="simple">Oc</abbrev>, <abbrev xmlns:xlink="http://www.w3.org/1999/xlink" xlink:title="dorsoexternal" id="ABBRID0ENCBG" xlink:type="simple">De</abbrev> and L+<abbrev xmlns:xlink="http://www.w3.org/1999/xlink" xlink:title="subocular" id="ABBRID0ERCBG" xlink:type="simple">So</abbrev> poorly developed, tubercle <abbrev xmlns:xlink="http://www.w3.org/1999/xlink" xlink:title="ocular" id="ABBRID0EVCBG" xlink:type="simple">Oc</abbrev> with 3 chaetae; <abbrev xmlns:xlink="http://www.w3.org/1999/xlink" xlink:title="dorsoexternal" id="ABBRID0EZCBG" xlink:type="simple">De</abbrev> with 3 chaetae, Di1 and De1 as mes not on the tubercle; <abbrev xmlns:xlink="http://www.w3.org/1999/xlink" xlink:title="dorsolateral" id="ABBRID0E4CBG" xlink:type="simple">Dl</abbrev> with 2 chaetae; L and <abbrev xmlns:xlink="http://www.w3.org/1999/xlink" xlink:title="subocular" id="ABBRID0EBDBG" xlink:type="simple">So</abbrev> fused to each other, with 2 Mls, 1 <abbrev xmlns:xlink="http://www.w3.org/1999/xlink" xlink:title="very short macrochaeta" id="ABBRID0EFDBG" xlink:type="simple">Mcc</abbrev> and 7 mes. Tubercle <abbrev xmlns:xlink="http://www.w3.org/1999/xlink" xlink:title="frontal" id="ABBRID0EJDBG" xlink:type="simple">Fr</abbrev> with 3 chaetae, chaeta O far from chaeta A and close to <abbrev xmlns:xlink="http://www.w3.org/1999/xlink" xlink:title="anal" id="ABBRID0ENDBG" xlink:type="simple">An</abbrev>. <abbrev xmlns:xlink="http://www.w3.org/1999/xlink" xlink:title="dorsoexternal" id="ABBRID0ERDBG" xlink:type="simple">Di</abbrev> with 1 <abbrev xmlns:xlink="http://www.w3.org/1999/xlink" xlink:title="very short macrochaeta" id="ABBRID0EVDBG" xlink:type="simple">Mcc</abbrev>. <abbrev xmlns:xlink="http://www.w3.org/1999/xlink" xlink:title="clypeal" id="ABBRID0EZDBG" xlink:type="simple">Cl</abbrev>, <abbrev xmlns:xlink="http://www.w3.org/1999/xlink" xlink:title="anal" id="ABBRID0E4DBG" xlink:type="simple">An</abbrev>, <abbrev xmlns:xlink="http://www.w3.org/1999/xlink" xlink:title="frontal" id="ABBRID0EBEBG" xlink:type="simple">Fr</abbrev> and <abbrev xmlns:xlink="http://www.w3.org/1999/xlink" xlink:title="dorsoexternal" id="ABBRID0EFEBG" xlink:type="simple">Di</abbrev> without tubercles.</p><table-wrap id="T3" position="float" orientation="portrait"><label>Table 3.</label><caption><p>Cephalic tubercles and chaetotaxy of <italic><tp:taxon-name><tp:taxon-name-part taxon-name-part-type="genus" reg="Yuukianura">Yuukianura</tp:taxon-name-part><tp:taxon-name-part taxon-name-part-type="species" reg="szeptyckii">szeptyckii</tp:taxon-name-part></tp:taxon-name></italic>.</p></caption><table id="TID0E26AG" rules="all"><tbody><tr><th rowspan="1" colspan="1">Tubercle or group of chaetae</th><th rowspan="1" colspan="1">Tubercle</th><th rowspan="1" colspan="1">Number and type of chaetae</th><th rowspan="1" colspan="1">Names of chaetae</th></tr><tr><td rowspan="2" colspan="1">
                        <abbrev xmlns:xlink="http://www.w3.org/1999/xlink" xlink:title="clypeal" id="ABBRID0ETFBG" xlink:type="simple">Cl</abbrev>
                      </td><td rowspan="2" colspan="1">-</td><td rowspan="1" colspan="1">2 <abbrev xmlns:xlink="http://www.w3.org/1999/xlink" xlink:title="short macrochaeta" id="ABBRID0E5FBG" xlink:type="simple">Mc</abbrev></td><td rowspan="1" colspan="1">F</td></tr><tr><td rowspan="1" colspan="1">2 <abbrev xmlns:xlink="http://www.w3.org/1999/xlink" xlink:title="mesochaeta" id="ABBRID0EJGBG" xlink:type="simple">me</abbrev></td><td rowspan="1" colspan="1">G</td></tr><tr><td rowspan="3" colspan="1">Af</td><td rowspan="3" colspan="1">-</td><td rowspan="1" colspan="1">2 <abbrev xmlns:xlink="http://www.w3.org/1999/xlink" xlink:title="long macrochaeta" id="ABBRID0E1GBG" xlink:type="simple">Ml</abbrev></td><td rowspan="1" colspan="1">B</td></tr><tr><td rowspan="1" colspan="1">2 <abbrev xmlns:xlink="http://www.w3.org/1999/xlink" xlink:title="very short macrochaeta" id="ABBRID0EFHBG" xlink:type="simple">Mcc</abbrev></td><td rowspan="1" colspan="1">A</td></tr><tr><td rowspan="1" colspan="1">7 <abbrev xmlns:xlink="http://www.w3.org/1999/xlink" xlink:title="mesochaeta" id="ABBRID0EQHBG" xlink:type="simple">me</abbrev></td><td rowspan="1" colspan="1">C, D, E, O</td></tr><tr><td rowspan="2" colspan="1">
                        <abbrev xmlns:xlink="http://www.w3.org/1999/xlink" xlink:title="ocular" id="ABBRID0E2HBG" xlink:type="simple">Oc</abbrev>
                      </td><td rowspan="2" colspan="1">+</td><td rowspan="1" colspan="1">1 <abbrev xmlns:xlink="http://www.w3.org/1999/xlink" xlink:title="long macrochaeta" id="ABBRID0EGIBG" xlink:type="simple">Ml</abbrev></td><td rowspan="1" colspan="1">Ocp</td></tr><tr><td rowspan="1" colspan="1">2 <abbrev xmlns:xlink="http://www.w3.org/1999/xlink" xlink:title="mesochaeta" id="ABBRID0ERIBG" xlink:type="simple">me</abbrev></td><td rowspan="1" colspan="1">Oca, Ocm</td></tr><tr><td rowspan="2" colspan="1">
                        <abbrev xmlns:xlink="http://www.w3.org/1999/xlink" xlink:title="dorsoexternal" id="ABBRID0E3IBG" xlink:type="simple">Di</abbrev>
                      </td><td rowspan="2" colspan="1">-</td><td rowspan="1" colspan="1">1 <abbrev xmlns:xlink="http://www.w3.org/1999/xlink" xlink:title="very short macrochaeta" id="ABBRID0EHJBG" xlink:type="simple">Mcc</abbrev></td><td rowspan="1" colspan="1">Di1<break/> Di2</td></tr><tr><td rowspan="1" colspan="1">1 <abbrev xmlns:xlink="http://www.w3.org/1999/xlink" xlink:title="mesochaeta" id="ABBRID0EVJBG" xlink:type="simple">me</abbrev></td><td rowspan="1" colspan="1"/></tr><tr><td rowspan="2" colspan="1">
                        <abbrev xmlns:xlink="http://www.w3.org/1999/xlink" xlink:title="dorsoexternal" id="ABBRID0EAKBG" xlink:type="simple">De</abbrev>
                      </td><td rowspan="2" colspan="1">+</td><td rowspan="1" colspan="1">1 <abbrev xmlns:xlink="http://www.w3.org/1999/xlink" xlink:title="long macrochaeta" id="ABBRID0ELKBG" xlink:type="simple">Ml</abbrev></td><td rowspan="1" colspan="1">De1</td></tr><tr><td rowspan="1" colspan="1">1 <abbrev xmlns:xlink="http://www.w3.org/1999/xlink" xlink:title="mesochaeta" id="ABBRID0EWKBG" xlink:type="simple">me</abbrev></td><td rowspan="1" colspan="1">De2</td></tr><tr><td rowspan="1" colspan="1">
                        <abbrev xmlns:xlink="http://www.w3.org/1999/xlink" xlink:title="dorsolateral" id="ABBRID0EBLBG" xlink:type="simple">Dl</abbrev>
                      </td><td rowspan="1" colspan="1">-</td><td rowspan="1" colspan="1">2 <abbrev xmlns:xlink="http://www.w3.org/1999/xlink" xlink:title="mesochaeta" id="ABBRID0EMLBG" xlink:type="simple">me</abbrev></td><td rowspan="1" colspan="1">Uncertain</td></tr><tr><td rowspan="1" colspan="1">L+<abbrev xmlns:xlink="http://www.w3.org/1999/xlink" xlink:title="subocular" id="ABBRID0EXLBG" xlink:type="simple">So</abbrev></td><td rowspan="1" colspan="1">+</td><td rowspan="1" colspan="1">2 <abbrev xmlns:xlink="http://www.w3.org/1999/xlink" xlink:title="long macrochaeta" id="ABBRID0EBMBG" xlink:type="simple">Ml</abbrev>+1Mcc+8 <abbrev xmlns:xlink="http://www.w3.org/1999/xlink" xlink:title="mesochaeta" id="ABBRID0EFMBG" xlink:type="simple">me</abbrev></td><td rowspan="1" colspan="1">Uncertain</td></tr></tbody></table><table-wrap-foot><fn><p>Note, -: without distinct tubercle; +: with distinct tubercle.</p></fn></table-wrap-foot></table-wrap><p><bold><italic>Thorax</italic></bold> (Fig. <xref ref-type="fig" rid="F10">16</xref> and Table <xref ref-type="table" rid="T4">4</xref>). Thoracic tubercle <abbrev xmlns:xlink="http://www.w3.org/1999/xlink" xlink:title="dorsoexternal" id="ABBRID0E4MBG" xlink:type="simple">Di</abbrev> not differentiated. <abbrev xmlns:xlink="http://www.w3.org/1999/xlink" xlink:title="dorsoexternal" id="ABBRID0EBNBG" xlink:type="simple">Di</abbrev> on <abbrev xmlns:xlink="http://www.w3.org/1999/xlink" xlink:title="thorax" id="ABBRID0EFNBG" xlink:type="simple">Th</abbrev>. I with 1 chaeta, <abbrev xmlns:xlink="http://www.w3.org/1999/xlink" xlink:title="dorsoexternal" id="ABBRID0EJNBG" xlink:type="simple">Di</abbrev> on <abbrev xmlns:xlink="http://www.w3.org/1999/xlink" xlink:title="thorax" id="ABBRID0ENNBG" xlink:type="simple">Th</abbrev>. II–III with 3 chaetae respectively. Tubercle <abbrev xmlns:xlink="http://www.w3.org/1999/xlink" xlink:title="dorsoexternal" id="ABBRID0ERNBG" xlink:type="simple">De</abbrev> on <abbrev xmlns:xlink="http://www.w3.org/1999/xlink" xlink:title="thorax" id="ABBRID0EVNBG" xlink:type="simple">Th</abbrev>. I–III faint but distinct, with 2, 4+S, 4+S chaetae respectively. Tubercle <abbrev xmlns:xlink="http://www.w3.org/1999/xlink" xlink:title="dorsolateral" id="ABBRID0EZNBG" xlink:type="simple">Dl</abbrev> of <abbrev xmlns:xlink="http://www.w3.org/1999/xlink" xlink:title="thorax" id="ABBRID0E4NBG" xlink:type="simple">Th</abbrev>. I–III distinct, with 1, 2+S+<abbrev xmlns:xlink="http://www.w3.org/1999/xlink" xlink:title="s-microchaeta" id="ABBRID0EBOBG" xlink:type="simple">ms</abbrev>, 2+S chaetae respectively. Tubercle L on <abbrev xmlns:xlink="http://www.w3.org/1999/xlink" xlink:title="thorax" id="ABBRID0EFOBG" xlink:type="simple">Th</abbrev>. II–III feebly differentiated, with 3 chaetae each. Chaetotaxy of thorax and legs as in Table <xref ref-type="table" rid="T1">1</xref>. Unguis with a basal inner tooth.</p><table-wrap id="T4" position="float" orientation="portrait"><label>Table 4.</label><caption><p>Postcephalic dorsal tubercles and chaetotaxy of <italic><tp:taxon-name><tp:taxon-name-part taxon-name-part-type="genus" reg="Yuukianura">Yuukianura</tp:taxon-name-part><tp:taxon-name-part taxon-name-part-type="species" reg="szeptyckii">szeptyckii</tp:taxon-name-part></tp:taxon-name></italic>.</p></caption><table id="TID0EBIBG" rules="all"><tbody><tr><th rowspan="1" colspan="5">Terga</th><th rowspan="1" colspan="5">Legs</th></tr><tr><th rowspan="1" colspan="1"/><th rowspan="1" colspan="1">
                        <abbrev xmlns:xlink="http://www.w3.org/1999/xlink" xlink:title="dorsoexternal" id="ABBRID0EUPBG" xlink:type="simple">Di</abbrev>
                      </th><th rowspan="1" colspan="1">
                        <abbrev xmlns:xlink="http://www.w3.org/1999/xlink" xlink:title="dorsoexternal" id="ABBRID0E3PBG" xlink:type="simple">De</abbrev>
                      </th><th rowspan="1" colspan="1">
                        <abbrev xmlns:xlink="http://www.w3.org/1999/xlink" xlink:title="dorsolateral" id="ABBRID0EEQBG" xlink:type="simple">Dl</abbrev>
                      </th><th rowspan="1" colspan="1">L</th><th rowspan="1" colspan="1">
                        <abbrev xmlns:xlink="http://www.w3.org/1999/xlink" xlink:title="subcoxa 2" id="ABBRID0EPQBG" xlink:type="simple">Scx2</abbrev>
                      </th><th rowspan="1" colspan="1">
                        <abbrev xmlns:xlink="http://www.w3.org/1999/xlink" xlink:title="coxa" id="ABBRID0EXQBG" xlink:type="simple">Cx</abbrev>
                      </th><th rowspan="1" colspan="1">
                        <abbrev xmlns:xlink="http://www.w3.org/1999/xlink" xlink:title="trochanter" id="ABBRID0E6QBG" xlink:type="simple">Tr</abbrev>
                      </th><th rowspan="1" colspan="1">
                        <abbrev xmlns:xlink="http://www.w3.org/1999/xlink" xlink:title="femur" id="ABBRID0EHRBG" xlink:type="simple">Fe</abbrev>
                      </th><th rowspan="1" colspan="1">T</th></tr><tr><td rowspan="1" colspan="1"><abbrev xmlns:xlink="http://www.w3.org/1999/xlink" xlink:title="thorax" id="ABBRID0ETRBG" xlink:type="simple">Th</abbrev>. I</td><td rowspan="1" colspan="1">1</td><td rowspan="1" colspan="1">2</td><td rowspan="1" colspan="1">1</td><td rowspan="1" colspan="1">–</td><td rowspan="1" colspan="1">0</td><td rowspan="1" colspan="1">3</td><td rowspan="1" colspan="1">6</td><td rowspan="1" colspan="1">11</td><td rowspan="1" colspan="1">19</td></tr><tr><td rowspan="1" colspan="1"><abbrev xmlns:xlink="http://www.w3.org/1999/xlink" xlink:title="thorax" id="ABBRID0EXSBG" xlink:type="simple">Th</abbrev>. II</td><td rowspan="1" colspan="1">3</td><td rowspan="1" colspan="1">4+s</td><td rowspan="1" colspan="1">2+s+<abbrev xmlns:xlink="http://www.w3.org/1999/xlink" xlink:title="s-microchaeta" id="ABBRID0EFTBG" xlink:type="simple">ms</abbrev></td><td rowspan="1" colspan="1">3</td><td rowspan="1" colspan="1">2</td><td rowspan="1" colspan="1">6</td><td rowspan="1" colspan="1">6</td><td rowspan="1" colspan="1">9</td><td rowspan="1" colspan="1">19</td></tr><tr><td rowspan="1" colspan="1"><abbrev xmlns:xlink="http://www.w3.org/1999/xlink" xlink:title="thorax" id="ABBRID0E6TBG" xlink:type="simple">Th</abbrev>. III</td><td rowspan="1" colspan="1">3</td><td rowspan="1" colspan="1">4+s</td><td rowspan="1" colspan="1">2+s</td><td rowspan="1" colspan="1">3</td><td rowspan="1" colspan="1">2</td><td rowspan="1" colspan="1">8</td><td rowspan="1" colspan="1">6</td><td rowspan="1" colspan="1">9</td><td rowspan="1" colspan="1">18</td></tr><tr><td rowspan="1" colspan="5">Terga</td><td rowspan="1" colspan="5">Sterna</td></tr><tr><td rowspan="1" colspan="1"><abbrev xmlns:xlink="http://www.w3.org/1999/xlink" xlink:title="abdomen" id="ABBRID0EKVBG" xlink:type="simple">Abd</abbrev>. I</td><td rowspan="1" colspan="1">2</td><td rowspan="1" colspan="1">3+s</td><td rowspan="1" colspan="1">2</td><td rowspan="1" colspan="1">3</td><td rowspan="1" colspan="5"><abbrev xmlns:xlink="http://www.w3.org/1999/xlink" xlink:title="ventral tube" id="ABBRID0E5VBG" xlink:type="simple">VT</abbrev>: 4 (5)</td></tr><tr><td rowspan="1" colspan="1"><abbrev xmlns:xlink="http://www.w3.org/1999/xlink" xlink:title="abdomen" id="ABBRID0EHWBG" xlink:type="simple">Abd</abbrev>. II</td><td rowspan="1" colspan="1">2</td><td rowspan="1" colspan="1">3+s</td><td rowspan="1" colspan="1">2</td><td rowspan="1" colspan="1">3</td><td rowspan="1" colspan="5"><abbrev xmlns:xlink="http://www.w3.org/1999/xlink" xlink:title="ventroexternal" id="ABBRID0E2WBG" xlink:type="simple">Ve</abbrev>: 3–4, <abbrev xmlns:xlink="http://www.w3.org/1999/xlink" xlink:title="ventroexternolaterales" id="ABBRID0E6WBG" xlink:type="simple">Vel</abbrev>: 0</td></tr><tr><td rowspan="1" colspan="1"><abbrev xmlns:xlink="http://www.w3.org/1999/xlink" xlink:title="abdomen" id="ABBRID0EIXBG" xlink:type="simple">Abd</abbrev>. III</td><td rowspan="1" colspan="1">2</td><td rowspan="1" colspan="1">3+s</td><td rowspan="1" colspan="1">2</td><td rowspan="1" colspan="1">3</td><td rowspan="1" colspan="5"><abbrev xmlns:xlink="http://www.w3.org/1999/xlink" xlink:title="ventroexternal" id="ABBRID0E3XBG" xlink:type="simple">Ve</abbrev>: 2–4, <abbrev xmlns:xlink="http://www.w3.org/1999/xlink" xlink:title="furcal" id="ABBRID0EAYBG" xlink:type="simple">Fu</abbrev>: 4</td></tr><tr><td rowspan="1" colspan="1"><abbrev xmlns:xlink="http://www.w3.org/1999/xlink" xlink:title="abdomen" id="ABBRID0EJYBG" xlink:type="simple">Abd</abbrev>. IV</td><td rowspan="1" colspan="1">2</td><td rowspan="1" colspan="1">2+s</td><td rowspan="1" colspan="1">3</td><td rowspan="1" colspan="1">4–5+s</td><td rowspan="1" colspan="5"><abbrev xmlns:xlink="http://www.w3.org/1999/xlink" xlink:title="ventroexternointernales" id="ABBRID0E4YBG" xlink:type="simple">Vei</abbrev>: 1, <abbrev xmlns:xlink="http://www.w3.org/1999/xlink" xlink:title="ventroexternocentrales" id="ABBRID0EBZBG" xlink:type="simple">Vec</abbrev>: 2, <abbrev xmlns:xlink="http://www.w3.org/1999/xlink" xlink:title="ventroexternolaterales" id="ABBRID0EFZBG" xlink:type="simple">Vel</abbrev>: 4–5, <abbrev xmlns:xlink="http://www.w3.org/1999/xlink" xlink:title="ventrolateral" id="ABBRID0EJZBG" xlink:type="simple">Vl</abbrev>: 5</td></tr><tr><td rowspan="1" colspan="1"><abbrev xmlns:xlink="http://www.w3.org/1999/xlink" xlink:title="abdomen" id="ABBRID0ESZBG" xlink:type="simple">Abd</abbrev>. V</td><td rowspan="1" colspan="3">3+S+4</td><td rowspan="1" colspan="1">5</td><td rowspan="1" colspan="5"><abbrev xmlns:xlink="http://www.w3.org/1999/xlink" xlink:title="antegenital" id="ABBRID0EA1BG" xlink:type="simple">Ag</abbrev>: 3, <abbrev xmlns:xlink="http://www.w3.org/1999/xlink" xlink:title="ventrolateral" id="ABBRID0EE1BG" xlink:type="simple">Vl</abbrev>: 1, L’: 0</td></tr><tr><td rowspan="1" colspan="1"><abbrev xmlns:xlink="http://www.w3.org/1999/xlink" xlink:title="abdomen" id="ABBRID0EN1BG" xlink:type="simple">Abd</abbrev>. VI</td><td rowspan="1" colspan="4">7</td><td rowspan="1" colspan="5"><abbrev xmlns:xlink="http://www.w3.org/1999/xlink" xlink:title="ventroexternal" id="ABBRID0EY1BG" xlink:type="simple">Ve</abbrev>: 15–16, <abbrev xmlns:xlink="http://www.w3.org/1999/xlink" xlink:title="anal" id="ABBRID0E31BG" xlink:type="simple">An</abbrev>: 3 mi</td></tr></tbody></table></table-wrap><p><bold><italic>Abdomen</italic></bold> (Figs <xref ref-type="fig" rid="F10">16</xref>–<xref ref-type="fig" rid="F12">18</xref> and Table <xref ref-type="table" rid="T4">4</xref>). Tubercle <abbrev xmlns:xlink="http://www.w3.org/1999/xlink" xlink:title="dorsoexternal" id="ABBRID0ET2BG" xlink:type="simple">Di</abbrev> not differentiated on <abbrev xmlns:xlink="http://www.w3.org/1999/xlink" xlink:title="abdomen" id="ABBRID0EX2BG" xlink:type="simple">Abd</abbrev>. I–IV, and each with 2 chaetae. <abbrev xmlns:xlink="http://www.w3.org/1999/xlink" xlink:title="dorsoexternal" id="ABBRID0E22BG" xlink:type="simple">De</abbrev> poorly differentiated on <abbrev xmlns:xlink="http://www.w3.org/1999/xlink" xlink:title="abdomen" id="ABBRID0E62BG" xlink:type="simple">Abd</abbrev>. I–IV, and shift laterally. <abbrev xmlns:xlink="http://www.w3.org/1999/xlink" xlink:title="dorsoexternal" id="ABBRID0ED3BG" xlink:type="simple">De</abbrev> with 4 (3+s) chaetae on <abbrev xmlns:xlink="http://www.w3.org/1999/xlink" xlink:title="abdomen" id="ABBRID0EH3BG" xlink:type="simple">Abd</abbrev>. I–III respectively. Tubercle <abbrev xmlns:xlink="http://www.w3.org/1999/xlink" xlink:title="dorsoexternal" id="ABBRID0EL3BG" xlink:type="simple">De</abbrev> on <abbrev xmlns:xlink="http://www.w3.org/1999/xlink" xlink:title="abdomen" id="ABBRID0EP3BG" xlink:type="simple">Abd</abbrev>. IV with 3 (2+s) chaetae. Tubercle <abbrev xmlns:xlink="http://www.w3.org/1999/xlink" xlink:title="dorsolateral" id="ABBRID0ET3BG" xlink:type="simple">Dl</abbrev> with 2 chaetae and L with 3 chaetae on <abbrev xmlns:xlink="http://www.w3.org/1999/xlink" xlink:title="abdomen" id="ABBRID0EX3BG" xlink:type="simple">Abd</abbrev>. I–III, both <abbrev xmlns:xlink="http://www.w3.org/1999/xlink" xlink:title="dorsolateral" id="ABBRID0E23BG" xlink:type="simple">Dl</abbrev> and L poorly differentiated. Tubercle <abbrev xmlns:xlink="http://www.w3.org/1999/xlink" xlink:title="dorsolateral" id="ABBRID0E63BG" xlink:type="simple">Dl</abbrev> on <abbrev xmlns:xlink="http://www.w3.org/1999/xlink" xlink:title="abdomen" id="ABBRID0ED4BG" xlink:type="simple">Abd</abbrev>. IV with 3 chaetae. Tubercle L on ventral <abbrev xmlns:xlink="http://www.w3.org/1999/xlink" xlink:title="abdomen" id="ABBRID0EH4BG" xlink:type="simple">Abd</abbrev>. IV always with 1 chaeta s, 1 <abbrev xmlns:xlink="http://www.w3.org/1999/xlink" xlink:title="long macrochaeta" id="ABBRID0EL4BG" xlink:type="simple">Ml</abbrev> and 3–4 mes (Figs <xref ref-type="fig" rid="F10">16</xref>–<xref ref-type="fig" rid="F12">18</xref>). <abbrev xmlns:xlink="http://www.w3.org/1999/xlink" xlink:title="abdomen" id="ABBRID0EX4BG" xlink:type="simple">Abd</abbrev>. V dorsally with 2+2 tubercles, tubercles <abbrev xmlns:xlink="http://www.w3.org/1999/xlink" xlink:title="dorsoexternal" id="ABBRID0E24BG" xlink:type="simple">Di</abbrev> and <abbrev xmlns:xlink="http://www.w3.org/1999/xlink" xlink:title="dorsoexternal" id="ABBRID0E64BG" xlink:type="simple">De</abbrev> completely fused, with 4(3+s) chaetae, tubercle <abbrev xmlns:xlink="http://www.w3.org/1999/xlink" xlink:title="dorsolateral" id="ABBRID0ED5BG" xlink:type="simple">Dl</abbrev> with 4 chaetae. However, tubercle <abbrev xmlns:xlink="http://www.w3.org/1999/xlink" xlink:title="dorsoexternal" id="ABBRID0EH5BG" xlink:type="simple">Di</abbrev>+<abbrev xmlns:xlink="http://www.w3.org/1999/xlink" xlink:title="dorsoexternal" id="ABBRID0EL5BG" xlink:type="simple">De</abbrev> partly fused to tubercle <abbrev xmlns:xlink="http://www.w3.org/1999/xlink" xlink:title="dorsolateral" id="ABBRID0EP5BG" xlink:type="simple">Dl</abbrev>. <abbrev xmlns:xlink="http://www.w3.org/1999/xlink" xlink:title="abdomen" id="ABBRID0ET5BG" xlink:type="simple">Abd</abbrev>. VI with one tubercle on each side, each with 7 chaetae. <abbrev xmlns:xlink="http://www.w3.org/1999/xlink" xlink:title="ventral tube" id="ABBRID0EX5BG" xlink:type="simple">VT</abbrev> with 4 (sometimes 5) chaetae (Fig. <xref ref-type="fig" rid="F11">17</xref>). Furcular remnant with 5 chaetae (Fig. <xref ref-type="fig" rid="F11">17</xref>).</p><fig id="F9" position="float" orientation="portrait"><object-id xmlns:xlink="http://www.w3.org/1999/xlink" content-type="doi" xlink:type="simple">10.3897/zookeys.1245.150272.figure15</object-id><object-id xmlns:xlink="http://www.w3.org/1999/xlink" content-type="arpha" xlink:type="simple">68A6BD51-932D-5C6D-A9E0-A2F47899B9DF</object-id><label>Figure 15.</label><caption><p>Live specimens of <italic><tp:taxon-name><tp:taxon-name-part taxon-name-part-type="genus" reg="Yuukianura">Yuukianura</tp:taxon-name-part><tp:taxon-name-part taxon-name-part-type="species" reg="szeptyckii">szeptyckii</tp:taxon-name-part></tp:taxon-name></italic> feeding on yeast.</p></caption><graphic xmlns:xlink="http://www.w3.org/1999/xlink" xlink:href="zookeys-1245-207_article-150272__-g009.jpg" position="float" orientation="portrait" xlink:type="simple" id="oo_1374369.jpg"><uri content-type="original_file" xlink:type="simple">https://binary.pensoft.net/fig/1374369</uri></graphic></fig><fig id="F10" position="float" orientation="portrait"><object-id xmlns:xlink="http://www.w3.org/1999/xlink" content-type="doi" xlink:type="simple">10.3897/zookeys.1245.150272.figure16</object-id><object-id xmlns:xlink="http://www.w3.org/1999/xlink" content-type="arpha" xlink:type="simple">73C39568-0D14-5617-AC41-335767C88677</object-id><label>Figure 16.</label><caption><p><italic><tp:taxon-name><tp:taxon-name-part taxon-name-part-type="genus" reg="Yuukianura">Yuukianura</tp:taxon-name-part><tp:taxon-name-part taxon-name-part-type="species" reg="szeptyckii">szeptyckii</tp:taxon-name-part></tp:taxon-name></italic>: body dorsal tubercles and chaetotaxy.</p></caption><graphic xmlns:xlink="http://www.w3.org/1999/xlink" xlink:href="zookeys-1245-207_article-150272__-g010.jpg" position="float" orientation="portrait" xlink:type="simple" id="oo_1374370.jpg"><uri content-type="original_file" xlink:type="simple">https://binary.pensoft.net/fig/1374370</uri></graphic></fig><fig id="F11" position="float" orientation="portrait"><object-id xmlns:xlink="http://www.w3.org/1999/xlink" content-type="doi" xlink:type="simple">10.3897/zookeys.1245.150272.figure17</object-id><object-id xmlns:xlink="http://www.w3.org/1999/xlink" content-type="arpha" xlink:type="simple">DC442FD3-90E5-5399-9D5C-DE4B810E342D</object-id><label>Figure 17.</label><caption><p><italic><tp:taxon-name><tp:taxon-name-part taxon-name-part-type="genus" reg="Yuukianura">Yuukianura</tp:taxon-name-part><tp:taxon-name-part taxon-name-part-type="species" reg="szeptyckii">szeptyckii</tp:taxon-name-part></tp:taxon-name></italic>: ventral side of <abbrev xmlns:xlink="http://www.w3.org/1999/xlink" xlink:title="abdomen" id="ABBRID0EHBAI" xlink:type="simple">Abd</abbrev>. I–VI.</p></caption><graphic xmlns:xlink="http://www.w3.org/1999/xlink" xlink:href="zookeys-1245-207_article-150272__-g011.jpg" position="float" orientation="portrait" xlink:type="simple" id="oo_1374371.jpg"><uri content-type="original_file" xlink:type="simple">https://binary.pensoft.net/fig/1374371</uri></graphic></fig><fig id="F12" position="float" orientation="portrait"><object-id xmlns:xlink="http://www.w3.org/1999/xlink" content-type="doi" xlink:type="simple">10.3897/zookeys.1245.150272.figure18</object-id><object-id xmlns:xlink="http://www.w3.org/1999/xlink" content-type="arpha" xlink:type="simple">E7BA522C-BED9-56AB-8555-D24642D154F5</object-id><label>Figure 18.</label><caption><p><italic><tp:taxon-name><tp:taxon-name-part taxon-name-part-type="genus" reg="Yuukianura">Yuukianura</tp:taxon-name-part><tp:taxon-name-part taxon-name-part-type="species" reg="szeptyckii">szeptyckii</tp:taxon-name-part></tp:taxon-name></italic>: chaeta s on tubercle L of <abbrev xmlns:xlink="http://www.w3.org/1999/xlink" xlink:title="abdomen" id="ABBRID0EDCAI" xlink:type="simple">Abd</abbrev>. IV.</p></caption><graphic xmlns:xlink="http://www.w3.org/1999/xlink" xlink:href="zookeys-1245-207_article-150272__-g012.jpg" position="float" orientation="portrait" xlink:type="simple" id="oo_1374372.jpg"><uri content-type="original_file" xlink:type="simple">https://binary.pensoft.net/fig/1374372</uri></graphic></fig></tp:treatment-sec><tp:treatment-sec sec-type="ecology" id="SECID0EMCAI"><title>Ecology.</title><p>This species was found in humid litter of aquatic grasses piled on the shore of the lake.</p></tp:treatment-sec><tp:treatment-sec sec-type="remarks" id="SECID0ERCAI"><title>Remarks.</title><p><italic><tp:taxon-name><tp:taxon-name-part taxon-name-part-type="genus" reg="Yuukianura">Yuukianura</tp:taxon-name-part><tp:taxon-name-part taxon-name-part-type="species" reg="szeptyckii">szeptyckii</tp:taxon-name-part></tp:taxon-name></italic> was first reported from North Korea, and later from Japan (<xref ref-type="bibr" rid="B18">Tanaka and Hasegawa 2010</xref>). Now it is for the first time reported from China, suggesting this species is probably widely distributed in East Asia.</p><p><abbrev xmlns:xlink="http://www.w3.org/1999/xlink" xlink:title="subocular" id="ABBRID0EIDAI" xlink:type="simple">So</abbrev> far, including the new species, a total of 11 <italic><tp:taxon-name><tp:taxon-name-part taxon-name-part-type="genus" reg="Yuukianura">Yuukianura</tp:taxon-name-part></tp:taxon-name></italic> species have been reported worldwide. Of these, five species—<italic><tp:taxon-name><tp:taxon-name-part taxon-name-part-type="genus" reg="Yuukianura">Y.</tp:taxon-name-part><tp:taxon-name-part taxon-name-part-type="species" reg="aphoruroides">aphoruroides</tp:taxon-name-part></tp:taxon-name></italic> (Yosii, 1953), <italic><tp:taxon-name><tp:taxon-name-part taxon-name-part-type="genus" reg="Yuukianura">Y.</tp:taxon-name-part><tp:taxon-name-part taxon-name-part-type="species" reg="deharvengi">deharvengi</tp:taxon-name-part></tp:taxon-name></italic> Smolis, 2017, <italic><tp:taxon-name><tp:taxon-name-part taxon-name-part-type="genus" reg="Yuukianura">Y.</tp:taxon-name-part><tp:taxon-name-part taxon-name-part-type="species" reg="halophila">halophila</tp:taxon-name-part></tp:taxon-name></italic> Yosii, 1955, <italic><tp:taxon-name><tp:taxon-name-part taxon-name-part-type="genus" reg="Yuukianura">Y.</tp:taxon-name-part><tp:taxon-name-part taxon-name-part-type="species" reg="rosea">rosea</tp:taxon-name-part></tp:taxon-name></italic> (Kim &amp; Lee, 2000), and <italic><tp:taxon-name><tp:taxon-name-part taxon-name-part-type="genus" reg="Yuukianura">Y.</tp:taxon-name-part><tp:taxon-name-part taxon-name-part-type="species" reg="szeptyckii">szeptyckii</tp:taxon-name-part></tp:taxon-name></italic>—have 3+3 eyes on the head. Among these five species, only <italic><tp:taxon-name><tp:taxon-name-part taxon-name-part-type="genus" reg="Yuukianura">Y.</tp:taxon-name-part><tp:taxon-name-part taxon-name-part-type="species" reg="deharvengi">deharvengi</tp:taxon-name-part></tp:taxon-name></italic> has pigmented eyes. The remaining six species—<italic><tp:taxon-name><tp:taxon-name-part taxon-name-part-type="genus" reg="Yuukianura">Y.</tp:taxon-name-part><tp:taxon-name-part taxon-name-part-type="species" reg="hawaiiensis">hawaiiensis</tp:taxon-name-part></tp:taxon-name></italic> (Bellinger &amp; Christiansen, 1974), <italic><tp:taxon-name><tp:taxon-name-part taxon-name-part-type="genus" reg="Yuukianura">Y.</tp:taxon-name-part><tp:taxon-name-part taxon-name-part-type="species" reg="judithae">judithae</tp:taxon-name-part></tp:taxon-name></italic> Deharveng, Palacios-Vargas &amp; Bedos, 2017, <italic><tp:taxon-name><tp:taxon-name-part taxon-name-part-type="genus" reg="Yuukianura">Y.</tp:taxon-name-part><tp:taxon-name-part taxon-name-part-type="species" reg="kikaiensis">kikaiensis</tp:taxon-name-part></tp:taxon-name></italic> Kasai, 2024, <italic><tp:taxon-name><tp:taxon-name-part taxon-name-part-type="genus" reg="Yuukianura">Y.</tp:taxon-name-part><tp:taxon-name-part taxon-name-part-type="species" reg="pacifica">pacifica</tp:taxon-name-part></tp:taxon-name></italic> (Yosii, 1971), <italic><tp:taxon-name><tp:taxon-name-part taxon-name-part-type="genus" reg="Yuukianura">Y.</tp:taxon-name-part><tp:taxon-name-part taxon-name-part-type="species" reg="tongana">tongana</tp:taxon-name-part></tp:taxon-name></italic> Yosii, 1964 and <italic><tp:taxon-name><tp:taxon-name-part taxon-name-part-type="genus" reg="Yuukianura">Y.</tp:taxon-name-part><tp:taxon-name-part taxon-name-part-type="species" reg="yasudai">yasudai</tp:taxon-name-part></tp:taxon-name></italic> (Yosii, 1966)—lack eyes entirely.</p></tp:treatment-sec><tp:treatment-sec><!--Section generated to contain objects referenced in tp:taxon-treatment.--><table-wrap id="T1" position="float" orientation="portrait"><label>Table 1.</label><caption><p>Cephalic tubercles and chaetotaxy of <italic><tp:taxon-name><tp:taxon-name-part taxon-name-part-type="genus" reg="Vitronura">V.</tp:taxon-name-part><tp:taxon-name-part taxon-name-part-type="species" reg="cheni">cheni</tp:taxon-name-part></tp:taxon-name></italic> sp. nov.</p></caption><table id="TID0EPIAG" rules="all"><tbody><tr><th rowspan="1" colspan="1">Tubercle or group of chaetae</th><th rowspan="1" colspan="1">Number and type of chaetae</th><th rowspan="1" colspan="1">Chaetae names</th></tr><tr><td rowspan="2" colspan="1">
                        <abbrev xmlns:xlink="http://www.w3.org/1999/xlink" xlink:title="clypeal" id="ABBRID0ESTAE" xlink:type="simple">Cl</abbrev>
                      </td><td rowspan="1" colspan="1">2 <abbrev xmlns:xlink="http://www.w3.org/1999/xlink" xlink:title="short macrochaeta" id="ABBRID0E1TAE" xlink:type="simple">Mc</abbrev></td><td rowspan="1" colspan="1">F</td></tr><tr><td rowspan="1" colspan="1">2 <abbrev xmlns:xlink="http://www.w3.org/1999/xlink" xlink:title="short macrochaeta" id="ABBRID0EFUAE" xlink:type="simple">Mc</abbrev></td><td rowspan="1" colspan="1">G</td></tr><tr><td rowspan="1" colspan="1">
                        <abbrev xmlns:xlink="http://www.w3.org/1999/xlink" xlink:title="anal" id="ABBRID0EQUAE" xlink:type="simple">An</abbrev>
                      </td><td rowspan="1" colspan="1">1 <abbrev xmlns:xlink="http://www.w3.org/1999/xlink" xlink:title="long macrochaeta" id="ABBRID0EYUAE" xlink:type="simple">Ml</abbrev></td><td rowspan="1" colspan="1">B</td></tr><tr><td rowspan="2" colspan="1">
                        <abbrev xmlns:xlink="http://www.w3.org/1999/xlink" xlink:title="frontal" id="ABBRID0EDVAE" xlink:type="simple">Fr</abbrev>
                      </td><td rowspan="1" colspan="1">3 <abbrev xmlns:xlink="http://www.w3.org/1999/xlink" xlink:title="short macrochaeta" id="ABBRID0ELVAE" xlink:type="simple">Mc</abbrev></td><td rowspan="1" colspan="1">C, D, E</td></tr><tr><td rowspan="1" colspan="1">3 <abbrev xmlns:xlink="http://www.w3.org/1999/xlink" xlink:title="short macrochaeta" id="ABBRID0EWVAE" xlink:type="simple">Mc</abbrev></td><td rowspan="1" colspan="1">2A, O</td></tr><tr><td rowspan="3" colspan="1">
                        <abbrev xmlns:xlink="http://www.w3.org/1999/xlink" xlink:title="ocular" id="ABBRID0EBWAE" xlink:type="simple">Oc</abbrev>
                      </td><td rowspan="1" colspan="1">1 <abbrev xmlns:xlink="http://www.w3.org/1999/xlink" xlink:title="long macrochaeta" id="ABBRID0EJWAE" xlink:type="simple">Ml</abbrev></td><td rowspan="1" colspan="1">Ocm</td></tr><tr><td rowspan="1" colspan="1">1 <abbrev xmlns:xlink="http://www.w3.org/1999/xlink" xlink:title="short macrochaeta" id="ABBRID0EUWAE" xlink:type="simple">Mc</abbrev></td><td rowspan="1" colspan="1">Ocp</td></tr><tr><td rowspan="1" colspan="1">1 mcc</td><td rowspan="1" colspan="1">Oca</td></tr><tr><td rowspan="1" colspan="1">
                        <abbrev xmlns:xlink="http://www.w3.org/1999/xlink" xlink:title="dorsoexternal" id="ABBRID0EGXAE" xlink:type="simple">Di</abbrev>
                      </td><td rowspan="1" colspan="1">1 <abbrev xmlns:xlink="http://www.w3.org/1999/xlink" xlink:title="short macrochaeta" id="ABBRID0EOXAE" xlink:type="simple">Mc</abbrev></td><td rowspan="1" colspan="1">Di1</td></tr><tr><td rowspan="2" colspan="1">
                        <abbrev xmlns:xlink="http://www.w3.org/1999/xlink" xlink:title="dorsoexternal" id="ABBRID0EZXAE" xlink:type="simple">De</abbrev>
                      </td><td rowspan="1" colspan="1">1 <abbrev xmlns:xlink="http://www.w3.org/1999/xlink" xlink:title="long macrochaeta" id="ABBRID0EBYAE" xlink:type="simple">Ml</abbrev></td><td rowspan="1" colspan="1">De1</td></tr><tr><td rowspan="1" colspan="1">2 <abbrev xmlns:xlink="http://www.w3.org/1999/xlink" xlink:title="very short macrochaeta" id="ABBRID0EMYAE" xlink:type="simple">Mcc</abbrev></td><td rowspan="1" colspan="1">Di2, De2</td></tr><tr><td rowspan="1" colspan="1"><abbrev xmlns:xlink="http://www.w3.org/1999/xlink" xlink:title="dorsolateral" id="ABBRID0EXYAE" xlink:type="simple">Dl</abbrev>+L+<abbrev xmlns:xlink="http://www.w3.org/1999/xlink" xlink:title="subocular" id="ABBRID0E2YAE" xlink:type="simple">So</abbrev></td><td rowspan="1" colspan="1">4 <abbrev xmlns:xlink="http://www.w3.org/1999/xlink" xlink:title="long macrochaeta" id="ABBRID0ECZAE" xlink:type="simple">Ml</abbrev>+7–8 <abbrev xmlns:xlink="http://www.w3.org/1999/xlink" xlink:title="short macrochaeta" id="ABBRID0EGZAE" xlink:type="simple">Mc</abbrev> (or <abbrev xmlns:xlink="http://www.w3.org/1999/xlink" xlink:title="mesochaeta" id="ABBRID0EKZAE" xlink:type="simple">me</abbrev>)</td><td rowspan="1" colspan="1">Uncertain</td></tr></tbody></table></table-wrap></tp:treatment-sec><ref-list><ref id="B18"><mixed-citation xmlns:xlink="http://www.w3.org/1999/xlink" xlink:type="simple"><person-group><name name-style="western"><surname>Tanaka</surname><given-names>S</given-names></name><name name-style="western"><surname>Hasegawa</surname><given-names>M</given-names></name></person-group> (<year>2010</year>) <article-title>Three new species and one new record of the family <tp:taxon-name><tp:taxon-name-part taxon-name-part-type="family">Neanuridae</tp:taxon-name-part></tp:taxon-name> (<tp:taxon-name><tp:taxon-name-part taxon-name-part-type="order">Collembola</tp:taxon-name-part></tp:taxon-name>) from Japan.</article-title><source>Edaphologia</source><volume>87</volume>: <fpage>9</fpage>–<lpage>20</lpage>. <ext-link xlink:href="10.20695/edaphologia.87.0_9" ext-link-type="doi" xlink:type="simple">https://doi.org/10.20695/edaphologia.87.0_9</ext-link></mixed-citation></ref></ref-list></tp:taxon-treatment>
